# Supplementary material for: Discovery of Multitarget-Directed Ligands Against Influenza A Virus From Compound Yizhihao Through a Predictive System for Compound-Protein Interactions
Source: Front Cell Infect Microbiol. 2020 Feb 11;10:16. doi: 10.3389/fcimb.2020.00016 (PMC7026480; doi:10.3389/fcimb.2020.00016)
Supplement: Supplementary file 1 [file Table_1.xlsx]

## Sheet: HA
Sheet 1. Detailed information on the CDOCKER model of HA.
Index	Name	Visible	Tagged	Visibility Locked	Number	一CDOCKER ENERGY
1	MOL000008	Yes	No	No	10	27.8298
2	MOL000008	No	No	No	10	27.029
3	MOL000008	No	No	No	10	26.5149
4	MOL000008	No	No	No	10	26.2959
5	MOL000008	No	No	No	10	24.9568
6	MOL000008	No	No	No	10	22.7341
7	MOL000008	No	No	No	10	22.4569
8	MOL000008	No	No	No	10	21.8145
9	MOL000008	No	No	No	10	21.2151
10	MOL000008	No	No	No	10	20.8193
11	MOL000135	No	No	No	10	8.0695
12	MOL000135	No	No	No	10	6.69244
13	MOL000135	No	No	No	10	6.36929
14	MOL000135	No	No	No	10	5.99667
15	MOL000135	No	No	No	10	5.80951
16	MOL000135	No	No	No	10	5.75841
17	MOL000135	No	No	No	10	5.66695
18	MOL000135	No	No	No	10	5.37087
19	MOL000135	No	No	No	10	5.14017
20	MOL000135	No	No	No	10	5.04343
21	MOL000348	No	No	No	10	9.45463
22	MOL000348	No	No	No	10	8.64962
23	MOL000348	No	No	No	10	7.76469
24	MOL000348	No	No	No	10	7.62713
25	MOL000348	No	No	No	10	6.22495
26	MOL000348	No	No	No	10	6.13995
27	MOL000348	No	No	No	10	6.13175
28	MOL000348	No	No	No	10	5.99037
29	MOL000348	No	No	No	10	5.78661
30	MOL000348	No	No	No	10	5.64948
31	MOL000416	No	No	No	10	12.8964
32	MOL000416	No	No	No	10	12.7162
33	MOL000416	No	No	No	10	12.3764
34	MOL000416	No	No	No	10	12.125
35	MOL000416	No	No	No	10	11.7381
36	MOL000416	No	No	No	10	11.7033
37	MOL000416	No	No	No	10	10.8706
38	MOL000416	No	No	No	10	10.2646
39	MOL000416	No	No	No	10	9.9339
40	MOL000416	No	No	No	10	9.88595
41	MOL000472	No	No	No	10	26.6897
42	MOL000472	No	No	No	10	26.346
43	MOL000472	No	No	No	10	24.8622
44	MOL000472	No	No	No	10	24.1728
45	MOL000472	No	No	No	10	24.1261
46	MOL000472	No	No	No	10	23.9447
47	MOL000472	No	No	No	10	23.6835
48	MOL000472	No	No	No	10	23.2729
49	MOL000472	No	No	No	10	23.2645
50	MOL000472	No	No	No	10	23.0449
51	MOL000635	No	No	No	10	19.127
52	MOL000635	No	No	No	10	18.9223
53	MOL000635	No	No	No	10	18.1379
54	MOL000635	No	No	No	10	17.1823
55	MOL000635	No	No	No	10	16.7761
56	MOL000635	No	No	No	10	16.495
57	MOL000635	No	No	No	10	15.9595
58	MOL000635	No	No	No	10	15.3297
59	MOL000635	No	No	No	10	14.9048
60	MOL000635	No	No	No	10	14.8287
61	MOL000748	No	No	No	10	22.0503
62	MOL000748	No	No	No	10	21.029
63	MOL000748	No	No	No	10	19.7087
64	MOL000748	No	No	No	10	19.6593
65	MOL000748	No	No	No	10	19.2029
66	MOL000748	No	No	No	10	18.4503
67	MOL000748	No	No	No	10	17.9479
68	MOL000748	No	No	No	10	17.8095
69	MOL000748	No	No	No	10	17.7005
70	MOL000748	No	No	No	10	17.3998
71	MOL001689	No	No	No	10	25.4841
72	MOL001689	No	No	No	10	23.749
73	MOL001689	No	No	No	10	22.2538
74	MOL001689	No	No	No	10	20.6084
75	MOL001689	No	No	No	10	19.9513
76	MOL001689	No	No	No	10	19.0577
77	MOL001689	No	No	No	10	17.8438
78	MOL001689	No	No	No	10	17.2345
79	MOL001689	No	No	No	10	17.0798
80	MOL001689	No	No	No	10	16.9894
81	MOL001720	No	No	No	10	15.1024
82	MOL001720	No	No	No	10	14.934
83	MOL001720	No	No	No	10	14.6521
84	MOL001720	No	No	No	10	14.0695
85	MOL001720	No	No	No	10	12.7107
86	MOL001720	No	No	No	10	12.6825
87	MOL001720	No	No	No	10	12.5521
88	MOL001720	No	No	No	10	12.5298
89	MOL001720	No	No	No	10	12.5111
90	MOL001720	No	No	No	10	12.4097
91	MOL001723	No	No	No	10	12.7159
92	MOL001723	No	No	No	10	11.5747
93	MOL001723	No	No	No	10	11.3853
94	MOL001723	No	No	No	10	10.1294
95	MOL001723	No	No	No	10	10.0084
96	MOL001723	No	No	No	10	9.67784
97	MOL001723	No	No	No	10	9.59155
98	MOL001723	No	No	No	10	8.94633
99	MOL001723	No	No	No	10	8.6171
100	MOL001723	No	No	No	10	8.19243
101	MOL001725	No	No	No	10	13.4762
102	MOL001725	No	No	No	10	13.2002
103	MOL001725	No	No	No	10	12.8894
104	MOL001725	No	No	No	10	12.7371
105	MOL001725	No	No	No	10	12.6068
106	MOL001725	No	No	No	10	12.3863
107	MOL001725	No	No	No	10	12.323
108	MOL001725	No	No	No	10	12.0674
109	MOL001725	No	No	No	10	12.0541
110	MOL001725	No	No	No	10	11.6614
111	MOL001728	No	No	No	10	29.0016
112	MOL001728	No	No	No	10	28.5643
113	MOL001728	No	No	No	10	28.391
114	MOL001728	No	No	No	10	28.3091
115	MOL001728	No	No	No	10	28.0869
116	MOL001728	No	No	No	10	27.952
117	MOL001728	No	No	No	10	27.7844
118	MOL001728	No	No	No	10	27.7837
119	MOL001728	No	No	No	10	27.2192
120	MOL001728	No	No	No	10	24.8812
121	MOL001729	No	No	No	10	21.8241
122	MOL001729	No	No	No	10	21.1254
123	MOL001729	No	No	No	10	20.6055
124	MOL001729	No	No	No	10	20.5633
125	MOL001729	No	No	No	10	19.2228
126	MOL001729	No	No	No	10	18.6769
127	MOL001729	No	No	No	10	18.2633
128	MOL001729	No	No	No	10	18.1641
129	MOL001729	No	No	No	10	18.0956
130	MOL001729	No	No	No	10	17.8152
131	MOL001730	No	No	No	10	9.44755
132	MOL001730	No	No	No	10	9.1995
133	MOL001730	No	No	No	10	9.14671
134	MOL001730	No	No	No	10	8.54578
135	MOL001730	No	No	No	10	8.46001
136	MOL001730	No	No	No	10	8.39394
137	MOL001730	No	No	No	10	8.27731
138	MOL001730	No	No	No	10	8.25363
139	MOL001730	No	No	No	10	8.16818
140	MOL001730	No	No	No	10	7.7963
141	MOL001733	No	No	No	10	22.6803
142	MOL001733	No	No	No	10	18.8511
143	MOL001733	No	No	No	10	18.215
144	MOL001733	No	No	No	10	17.6837
145	MOL001733	No	No	No	10	16.8345
146	MOL001733	No	No	No	10	16.0124
147	MOL001733	No	No	No	10	15.83
148	MOL001733	No	No	No	10	15.0535
149	MOL001733	No	No	No	10	14.3194
150	MOL001733	No	No	No	10	13.8908
151	MOL001734	No	No	No	10	31.0668
152	MOL001734	No	No	No	10	29.0798
153	MOL001734	No	No	No	10	28.1145
154	MOL001734	No	No	No	10	25.2713
155	MOL001734	No	No	No	10	24.89
156	MOL001734	No	No	No	10	24.3459
157	MOL001734	No	No	No	10	23.1933
158	MOL001734	No	No	No	10	23.0472
159	MOL001734	No	No	No	10	22.6776
160	MOL001734	No	No	No	10	22.1414
161	MOL001735	No	No	No	10	20.8004
162	MOL001735	No	No	No	10	19.9453
163	MOL001735	No	No	No	10	19.5524
164	MOL001735	No	No	No	10	19.4229
165	MOL001735	No	No	No	10	18.7291
166	MOL001735	No	No	No	10	18.4721
167	MOL001735	No	No	No	10	18.3861
168	MOL001735	No	No	No	10	18.2152
169	MOL001735	No	No	No	10	17.9477
170	MOL001735	No	No	No	10	17.4878
171	MOL001736	No	No	No	10	28.064
172	MOL001736	No	No	No	10	27.2658
173	MOL001736	No	No	No	10	26.6469
174	MOL001736	No	No	No	10	25.7463
175	MOL001736	No	No	No	10	25.681
176	MOL001736	No	No	No	10	25.5513
177	MOL001736	No	No	No	10	25.4907
178	MOL001736	No	No	No	10	25.4028
179	MOL001736	No	No	No	10	25.1853
180	MOL001736	No	No	No	10	23.8287
181	MOL001737	No	No	No	10	14.0879
182	MOL001737	No	No	No	10	14.056
183	MOL001737	No	No	No	10	13.3113
184	MOL001737	No	No	No	10	12.7985
185	MOL001737	No	No	No	10	12.355
186	MOL001737	No	No	No	10	12.1655
187	MOL001737	No	No	No	10	11.2213
188	MOL001737	No	No	No	10	11.2178
189	MOL001737	No	No	No	10	11.2071
190	MOL001737	No	No	No	10	11.1256
191	MOL001744	No	No	No	10	17.7914
192	MOL001744	No	No	No	10	17.436
193	MOL001744	No	No	No	10	16.452
194	MOL001744	No	No	No	10	16.1093
195	MOL001744	No	No	No	10	15.7118
196	MOL001744	No	No	No	10	15.619
197	MOL001744	No	No	No	10	15.1125
198	MOL001744	No	No	No	10	14.8129
199	MOL001744	No	No	No	10	14.5104
200	MOL001744	No	No	No	10	13.8839
201	MOL001751	No	No	No	10	23.8436
202	MOL001751	No	No	No	10	23.837
203	MOL001751	No	No	No	10	22.8563
204	MOL001751	No	No	No	10	22.1579
205	MOL001751	No	No	No	10	21.3848
206	MOL001751	No	No	No	10	21.2251
207	MOL001751	No	No	No	10	21.1026
208	MOL001751	No	No	No	10	20.9995
209	MOL001751	No	No	No	10	20.9518
210	MOL001751	No	No	No	10	20.5305
211	MOL001752	No	No	No	10	15.3587
212	MOL001752	No	No	No	10	15.3532
213	MOL001752	No	No	No	10	15.3265
214	MOL001752	No	No	No	10	15.2557
215	MOL001752	No	No	No	10	14.9368
216	MOL001752	No	No	No	10	14.931
217	MOL001752	No	No	No	10	14.7627
218	MOL001752	No	No	No	10	14.7074
219	MOL001752	No	No	No	10	14.1962
220	MOL001752	No	No	No	10	11.2408
221	MOL001756	No	No	No	10	-3.57115
222	MOL001756	No	No	No	10	-4.71292
223	MOL001756	No	No	No	10	-4.78591
224	MOL001756	No	No	No	10	-4.85308
225	MOL001756	No	No	No	10	-5.14916
226	MOL001756	No	No	No	10	-5.22887
227	MOL001756	No	No	No	10	-5.25697
228	MOL001756	No	No	No	10	-5.28713
229	MOL001756	No	No	No	10	-5.77081
230	MOL001756	No	No	No	10	-5.84994
231	MOL001757	No	No	No	10	9.13584
232	MOL001757	No	No	No	10	8.49149
233	MOL001757	No	No	No	10	7.14408
234	MOL001757	No	No	No	10	6.81785
235	MOL001757	No	No	No	10	6.25391
236	MOL001757	No	No	No	10	6.24929
237	MOL001757	No	No	No	10	5.74784
238	MOL001757	No	No	No	10	5.71911
239	MOL001757	No	No	No	10	5.47574
240	MOL001757	No	No	No	10	5.40395
241	MOL001758	No	No	No	10	22.6183
242	MOL001758	No	No	No	10	21.7391
243	MOL001758	No	No	No	10	19.9246
244	MOL001758	No	No	No	10	19.6738
245	MOL001758	No	No	No	10	19.4734
246	MOL001758	No	No	No	10	19.3584
247	MOL001758	No	No	No	10	19.2409
248	MOL001758	No	No	No	10	19.0911
249	MOL001758	No	No	No	10	18.8662
250	MOL001758	No	No	No	10	18.7773
251	MOL001759	No	No	No	10	13.7797
252	MOL001759	No	No	No	10	12.4489
253	MOL001759	No	No	No	10	11.7687
254	MOL001759	No	No	No	10	11.2206
255	MOL001759	No	No	No	10	10.4408
256	MOL001759	No	No	No	10	10.047
257	MOL001759	No	No	No	10	9.97486
258	MOL001759	No	No	No	10	9.14429
259	MOL001759	No	No	No	10	8.99426
260	MOL001759	No	No	No	10	8.9136
261	MOL001761	No	No	No	10	15.4946
262	MOL001761	No	No	No	10	13.4826
263	MOL001761	No	No	No	10	12.9418
264	MOL001761	No	No	No	10	12.4208
265	MOL001761	No	No	No	10	12.1704
266	MOL001761	No	No	No	10	12.0776
267	MOL001761	No	No	No	10	11.8506
268	MOL001761	No	No	No	10	11.7316
269	MOL001761	No	No	No	10	11.5861
270	MOL001761	No	No	No	10	11.1527
271	MOL001762	No	No	No	10	11.9455
272	MOL001762	No	No	No	10	11.8999
273	MOL001762	No	No	No	10	11.4564
274	MOL001762	No	No	No	10	11.3145
275	MOL001762	No	No	No	10	11.2585
276	MOL001762	No	No	No	10	11.1441
277	MOL001762	No	No	No	10	11.0873
278	MOL001762	No	No	No	10	11.0047
279	MOL001762	No	No	No	10	10.7776
280	MOL001762	No	No	No	10	10.4398
281	MOL001763	No	No	No	10	13.6089
282	MOL001763	No	No	No	10	13.4356
283	MOL001763	No	No	No	10	12.758
284	MOL001763	No	No	No	10	11.1495
285	MOL001763	No	No	No	10	10.3593
286	MOL001763	No	No	No	10	9.67153
287	MOL001763	No	No	No	10	9.66221
288	MOL001763	No	No	No	10	9.52222
289	MOL001763	No	No	No	10	8.56309
290	MOL001763	No	No	No	10	8.02028
291	MOL001764	No	No	No	10	10.8598
292	MOL001764	No	No	No	10	10.1997
293	MOL001764	No	No	No	10	10.1757
294	MOL001764	No	No	No	10	9.7826
295	MOL001764	No	No	No	10	9.70212
296	MOL001764	No	No	No	10	9.65194
297	MOL001764	No	No	No	10	9.5342
298	MOL001764	No	No	No	10	9.32487
299	MOL001764	No	No	No	10	9.26253
300	MOL001764	No	No	No	10	9.17783
301	MOL001765	No	No	No	10	15.8165
302	MOL001765	No	No	No	10	15.3705
303	MOL001765	No	No	No	10	14.856
304	MOL001765	No	No	No	10	14.2336
305	MOL001765	No	No	No	10	14.1158
306	MOL001765	No	No	No	10	13.6567
307	MOL001765	No	No	No	10	13.5857
308	MOL001765	No	No	No	10	13.28
309	MOL001765	No	No	No	10	13.2041
310	MOL001765	No	No	No	10	13.1895
311	MOL001766	No	No	No	10	1.35281
312	MOL001766	No	No	No	10	0.981537
313	MOL001766	No	No	No	10	0.59538
314	MOL001766	No	No	No	10	0.573248
315	MOL001766	No	No	No	10	0.502441
316	MOL001766	No	No	No	10	0.495804
317	MOL001766	No	No	No	10	0.100678
318	MOL001766	No	No	No	10	-0.0653358
319	MOL001766	No	No	No	10	-0.370067
320	MOL001766	No	No	No	10	-0.687979
321	MOL001767	No	No	No	10	-27.0199
322	MOL001767	No	No	No	10	-27.0286
323	MOL001767	No	No	No	10	-27.456
324	MOL001767	No	No	No	10	-28.1387
325	MOL001767	No	No	No	10	-28.166
326	MOL001767	No	No	No	10	-28.4354
327	MOL001767	No	No	No	10	-28.6426
328	MOL001767	No	No	No	10	-28.7924
329	MOL001767	No	No	No	10	-28.9322
330	MOL001767	No	No	No	10	-30.4881
331	MOL001768	No	No	No	10	22.6898
332	MOL001768	No	No	No	10	22.4186
333	MOL001768	No	No	No	10	21.7128
334	MOL001768	No	No	No	10	21.3486
335	MOL001768	No	No	No	10	21.2231
336	MOL001768	No	No	No	10	20.8554
337	MOL001768	No	No	No	10	20.81
338	MOL001768	No	No	No	10	20.808
339	MOL001768	No	No	No	10	20.786
340	MOL001768	No	No	No	10	20.45
341	MOL001773	No	No	No	10	6.69404
342	MOL001773	No	No	No	10	6.66109
343	MOL001773	No	No	No	10	6.61663
344	MOL001773	No	No	No	10	6.27423
345	MOL001773	No	No	No	10	6.25002
346	MOL001773	No	No	No	10	6.01012
347	MOL001773	No	No	No	10	6.00975
348	MOL001773	No	No	No	10	5.87136
349	MOL001773	No	No	No	10	5.75151
350	MOL001773	No	No	No	10	5.74974
351	MOL001778	No	No	No	10	18.2598
352	MOL001778	No	No	No	10	17.4439
353	MOL001778	No	No	No	10	17.26
354	MOL001778	No	No	No	10	17.1229
355	MOL001778	No	No	No	10	16.6071
356	MOL001778	No	No	No	10	16.3419
357	MOL001778	No	No	No	10	16.2537
358	MOL001778	No	No	No	10	16.178
359	MOL001778	No	No	No	10	16.0587
360	MOL001778	No	No	No	10	15.6154
361	MOL001780	No	No	No	10	22.7953
362	MOL001780	No	No	No	10	22.3755
363	MOL001780	No	No	No	10	21.7204
364	MOL001780	No	No	No	10	21.4197
365	MOL001780	No	No	No	10	20.4063
366	MOL001780	No	No	No	10	20.3562
367	MOL001780	No	No	No	10	19.5697
368	MOL001780	No	No	No	10	19.5449
369	MOL001780	No	No	No	10	19.5252
370	MOL001780	No	No	No	10	19.462
371	MOL001781	No	No	No	10	-21.052
372	MOL001781	No	No	No	10	-22.5099
373	MOL001781	No	No	No	10	-22.5566
374	MOL001781	No	No	No	10	-22.6698
375	MOL001781	No	No	No	10	-22.955
376	MOL001781	No	No	No	10	-23.0322
377	MOL001781	No	No	No	10	-24.303
378	MOL001781	No	No	No	10	-24.6114
379	MOL001781	No	No	No	10	-24.7664
380	MOL001781	No	No	No	10	-25.0303
381	MOL001782	No	No	No	10	-28.904
382	MOL001782	No	No	No	10	-30.1118
383	MOL001782	No	No	No	10	-31.6416
384	MOL001782	No	No	No	10	-32.7897
385	MOL001782	No	No	No	10	-32.8854
386	MOL001782	No	No	No	10	-33.0653
387	MOL001782	No	No	No	10	-33.3945
388	MOL001782	No	No	No	10	-33.4236
389	MOL001782	No	No	No	10	-33.7306
390	MOL001782	No	No	No	10	-34.4606
391	MOL001785	No	No	No	10	-5.48535
392	MOL001785	No	No	No	10	-5.60836
393	MOL001785	No	No	No	10	-5.89804
394	MOL001785	No	No	No	10	-6.00577
395	MOL001785	No	No	No	10	-6.05456
396	MOL001785	No	No	No	10	-6.17974
397	MOL001785	No	No	No	10	-6.37109
398	MOL001785	No	No	No	10	-6.47112
399	MOL001785	No	No	No	10	-6.54324
400	MOL001785	No	No	No	10	-6.67383
401	MOL001786	No	No	No	10	21.4405
402	MOL001786	No	No	No	10	21.1342
403	MOL001786	No	No	No	10	19.9827
404	MOL001786	No	No	No	10	19.9308
405	MOL001786	No	No	No	10	19.3595
406	MOL001786	No	No	No	10	19.1564
407	MOL001786	No	No	No	10	18.8904
408	MOL001786	No	No	No	10	18.698
409	MOL001786	No	No	No	10	18.5407
410	MOL001786	No	No	No	10	18.3343
411	MOL001788	No	No	No	10	9.39828
412	MOL001788	No	No	No	10	9.10395
413	MOL001788	No	No	No	10	8.34014
414	MOL001788	No	No	No	10	7.30792
415	MOL001788	No	No	No	10	6.99683
416	MOL001788	No	No	No	10	6.92997
417	MOL001788	No	No	No	10	6.91593
418	MOL001788	No	No	No	10	6.74277
419	MOL001788	No	No	No	10	6.71981
420	MOL001788	No	No	No	10	6.67757
421	MOL001789	No	No	No	10	24.2196
422	MOL001789	No	No	No	10	23.0312
423	MOL001789	No	No	No	10	21.7228
424	MOL001789	No	No	No	10	21.4304
425	MOL001789	No	No	No	10	20.9101
426	MOL001789	No	No	No	10	19.8533
427	MOL001789	No	No	No	10	19.731
428	MOL001789	No	No	No	10	18.6139
429	MOL001789	No	No	No	10	18.5939
430	MOL001789	No	No	No	10	18.2272
431	MOL001791	No	No	No	10	3.23674
432	MOL001791	No	No	No	10	3.03744
433	MOL001791	No	No	No	10	1.76316
434	MOL001791	No	No	No	10	1.71801
435	MOL001791	No	No	No	10	1.53943
436	MOL001791	No	No	No	10	1.47826
437	MOL001791	No	No	No	10	0.991118
438	MOL001791	No	No	No	10	0.959554
439	MOL001791	No	No	No	10	0.761818
440	MOL001791	No	No	No	10	0.664291
441	MOL001792	No	No	No	10	25.706
442	MOL001792	No	No	No	10	25.2308
443	MOL001792	No	No	No	10	24.9607
444	MOL001792	No	No	No	10	24.2336
445	MOL001792	No	No	No	10	23.5577
446	MOL001792	No	No	No	10	22.6168
447	MOL001792	No	No	No	10	22.0709
448	MOL001792	No	No	No	10	21.9451
449	MOL001792	No	No	No	10	21.8022
450	MOL001792	No	No	No	10	21.7888
451	MOL001796	No	No	No	10	26.2321
452	MOL001796	No	No	No	10	25.2498
453	MOL001796	No	No	No	10	25.1905
454	MOL001796	No	No	No	10	25.1753
455	MOL001796	No	No	No	10	24.5809
456	MOL001796	No	No	No	10	24.3812
457	MOL001796	No	No	No	10	24.3741
458	MOL001796	No	No	No	10	23.9944
459	MOL001796	No	No	No	10	23.9356
460	MOL001796	No	No	No	10	23.8774
461	MOL001798	No	No	No	10	25.14
462	MOL001798	No	No	No	10	24.782
463	MOL001798	No	No	No	10	24.1917
464	MOL001798	No	No	No	10	23.7411
465	MOL001798	No	No	No	10	23.1932
466	MOL001798	No	No	No	10	22.8847
467	MOL001798	No	No	No	10	22.6639
468	MOL001798	No	No	No	10	22.3286
469	MOL001798	No	No	No	10	21.7326
470	MOL001798	No	No	No	10	21.3901
471	MOL001799	No	No	No	10	-71.8124
472	MOL001799	No	No	No	10	-72.9334
473	MOL001799	No	No	No	10	-73.2246
474	MOL001799	No	No	No	10	-74.2737
475	MOL001799	No	No	No	10	-74.4134
476	MOL001799	No	No	No	10	-75.7911
477	MOL001799	No	No	No	10	-75.8872
478	MOL001799	No	No	No	10	-75.932
479	MOL001799	No	No	No	10	-76.4327
480	MOL001799	No	No	No	10	-77.5047
481	MOL001802	No	No	No	10	19.4532
482	MOL001802	No	No	No	10	17.605
483	MOL001802	No	No	No	10	17.4548
484	MOL001802	No	No	No	10	17.3748
485	MOL001802	No	No	No	10	17.1865
486	MOL001802	No	No	No	10	16.9323
487	MOL001802	No	No	No	10	16.7557
488	MOL001802	No	No	No	10	16.3688
489	MOL001802	No	No	No	10	15.8988
490	MOL001802	No	No	No	10	15.8504
491	MOL001803	No	No	No	10	12.5739
492	MOL001803	No	No	No	10	9.49081
493	MOL001803	No	No	No	10	7.17988
494	MOL001803	No	No	No	10	7.16416
495	MOL001803	No	No	No	10	7.13987
496	MOL001803	No	No	No	10	7.09963
497	MOL001803	No	No	No	10	4.90322
498	MOL001803	No	No	No	10	4.77171
499	MOL001803	No	No	No	10	4.07672
500	MOL001803	No	No	No	10	3.7777
501	MOL001805	No	No	No	10	17.8281
502	MOL001805	No	No	No	10	15.6425
503	MOL001805	No	No	No	10	15.2764
504	MOL001805	No	No	No	10	15.0583
505	MOL001805	No	No	No	10	15.0351
506	MOL001805	No	No	No	10	14.3864
507	MOL001805	No	No	No	10	14.1937
508	MOL001805	No	No	No	10	13.5833
509	MOL001805	No	No	No	10	13.0767
510	MOL001805	No	No	No	10	12.923
511	MOL001807	No	No	No	10	19.8168
512	MOL001807	No	No	No	10	18.5032
513	MOL001807	No	No	No	10	18.403
514	MOL001807	No	No	No	10	17.913
515	MOL001807	No	No	No	10	17.2598
516	MOL001807	No	No	No	10	17.231
517	MOL001807	No	No	No	10	17.1335
518	MOL001807	No	No	No	10	17.0153
519	MOL001807	No	No	No	10	16.7535
520	MOL001807	No	No	No	10	16.4337
521	MOL001808	No	No	No	10	-9.72286
522	MOL001808	No	No	No	10	-10.1192
523	MOL001808	No	No	No	10	-10.5875
524	MOL001808	No	No	No	10	-10.7309
525	MOL001808	No	No	No	10	-11.1489
526	MOL001808	No	No	No	10	-11.3959
527	MOL001808	No	No	No	10	-11.4703
528	MOL001808	No	No	No	10	-11.5397
529	MOL001808	No	No	No	10	-11.7825
530	MOL001808	No	No	No	10	-11.8
531	MOL001810	No	No	No	10	-37.4582
532	MOL001810	No	No	No	10	-37.4754
533	MOL001810	No	No	No	10	-37.8657
534	MOL001810	No	No	No	10	-37.8764
535	MOL001810	No	No	No	10	-38.1115
536	MOL001810	No	No	No	10	-38.2852
537	MOL001810	No	No	No	10	-38.37
538	MOL001810	No	No	No	10	-38.5989
539	MOL001810	No	No	No	10	-38.7192
540	MOL001810	No	No	No	10	-38.9741
541	MOL001811	No	No	No	10	-5.59424
542	MOL001811	No	No	No	10	-7.51611
543	MOL001811	No	No	No	10	-7.59917
544	MOL001811	No	No	No	10	-7.70672
545	MOL001811	No	No	No	10	-7.75093
546	MOL001811	No	No	No	10	-8.22554
547	MOL001811	No	No	No	10	-8.37247
548	MOL001811	No	No	No	10	-8.41381
549	MOL001811	No	No	No	10	-8.45834
550	MOL001811	No	No	No	10	-8.55619
551	MOL001812	No	No	No	10	15.6733
552	MOL001812	No	No	No	10	15.6223
553	MOL001812	No	No	No	10	15.5262
554	MOL001812	No	No	No	10	15.5056
555	MOL001812	No	No	No	10	15.3775
556	MOL001812	No	No	No	10	15.095
557	MOL001812	No	No	No	10	14.5271
558	MOL001812	No	No	No	10	14.2808
559	MOL001812	No	No	No	10	14.1233
560	MOL001812	No	No	No	10	13.7861
561	MOL001814	No	No	No	10	-9.83646
562	MOL001814	No	No	No	10	-9.86853
563	MOL001814	No	No	No	10	-11.2176
564	MOL001814	No	No	No	10	-12.0497
565	MOL001814	No	No	No	10	-12.0709
566	MOL001814	No	No	No	10	-12.718
567	MOL001814	No	No	No	10	-13.3074
568	MOL001814	No	No	No	10	-13.5983
569	MOL001814	No	No	No	10	-13.7522
570	MOL001814	No	No	No	10	-13.9554
571	MOL001820	No	No	No	10	7.10692
572	MOL001820	No	No	No	10	5.61411
573	MOL001820	No	No	No	10	5.34343
574	MOL001820	No	No	No	10	5.26427
575	MOL001820	No	No	No	10	4.84557
576	MOL001820	No	No	No	10	4.57909
577	MOL001820	No	No	No	10	3.73544
578	MOL001820	No	No	No	10	3.30275
579	MOL001820	No	No	No	10	2.9245
580	MOL001820	No	No	No	10	2.18517
581	MOL001822	No	No	No	10	24.9347
582	MOL001822	No	No	No	10	23.0433
583	MOL001822	No	No	No	10	22.8845
584	MOL001822	No	No	No	10	21.9029
585	MOL001822	No	No	No	10	21.8734
586	MOL001822	No	No	No	10	21.764
587	MOL001822	No	No	No	10	21.2812
588	MOL001822	No	No	No	10	21.097
589	MOL001822	No	No	No	10	20.7676
590	MOL001822	No	No	No	10	20.709
591	MOL001825	No	No	No	10	14.5046
592	MOL001825	No	No	No	10	14.355
593	MOL001825	No	No	No	10	13.5501
594	MOL001825	No	No	No	10	13.0538
595	MOL001825	No	No	No	10	12.9772
596	MOL001825	No	No	No	10	12.9042
597	MOL001825	No	No	No	10	12.8885
598	MOL001825	No	No	No	10	12.7384
599	MOL001825	No	No	No	10	12.6731
600	MOL001825	No	No	No	10	12.6526
601	MOL001827	No	No	No	10	11.3178
602	MOL001827	No	No	No	10	11.0421
603	MOL001827	No	No	No	10	10.1318
604	MOL001827	No	No	No	10	9.70288
605	MOL001827	No	No	No	10	9.56981
606	MOL001827	No	No	No	10	9.52015
607	MOL001827	No	No	No	10	8.92842
608	MOL001827	No	No	No	10	8.91447
609	MOL001827	No	No	No	10	8.90975
610	MOL001827	No	No	No	10	8.79461
611	MOL001830	No	No	No	10	21.1951
612	MOL001830	No	No	No	10	20.844
613	MOL001830	No	No	No	10	20.1455
614	MOL001830	No	No	No	10	19.7862
615	MOL001830	No	No	No	10	18.5655
616	MOL001830	No	No	No	10	17.4369
617	MOL001830	No	No	No	10	16.8625
618	MOL001830	No	No	No	10	16.4221
619	MOL001830	No	No	No	10	16.3426
620	MOL001830	No	No	No	10	16.2342
621	MOL001831	No	No	No	10	2.96557
622	MOL001831	No	No	No	10	2.21748
623	MOL001831	No	No	No	10	0.830046
624	MOL001831	No	No	No	10	0.722285
625	MOL001831	No	No	No	10	0.390351
626	MOL001831	No	No	No	10	0.17297
627	MOL001831	No	No	No	10	0.148143
628	MOL001831	No	No	No	10	-0.0371668
629	MOL001831	No	No	No	10	-0.0655594
630	MOL001831	No	No	No	10	-0.247682
631	MOL001833	No	No	No	10	32.2463
632	MOL001833	No	No	No	10	28.9234
633	MOL001833	No	No	No	10	28.4891
634	MOL001833	No	No	No	10	28.2344
635	MOL001833	No	No	No	10	28.1387
636	MOL001833	No	No	No	10	28.0479
637	MOL001833	No	No	No	10	27.7648
638	MOL001833	No	No	No	10	27.684
639	MOL001833	No	No	No	10	27.4672
640	MOL001833	No	No	No	10	27.434
641	MOL001834	No	No	No	10	-1.55205
642	MOL001834	No	No	No	10	-4.69018
643	MOL001834	No	No	No	10	-7.76104
644	MOL001834	No	No	No	10	-8.2513
645	MOL001834	No	No	No	10	-8.39772
646	MOL001834	No	No	No	10	-8.6417
647	MOL001834	No	No	No	10	-8.73076
648	MOL001834	No	No	No	10	-8.76121
649	MOL001834	No	No	No	10	-9.73617
650	MOL001834	No	No	No	10	-9.75146
651	MOL001837	No	No	No	10	19.5077
652	MOL001837	No	No	No	10	19.0364
653	MOL001837	No	No	No	10	18.6484
654	MOL001837	No	No	No	10	18.5741
655	MOL001837	No	No	No	10	18.3563
656	MOL001837	No	No	No	10	18.1717
657	MOL001837	No	No	No	10	17.8922
658	MOL001837	No	No	No	10	17.5742
659	MOL001837	No	No	No	10	17.019
660	MOL001837	No	No	No	10	16.7987
661	MOL001841	No	No	No	10	19.3033
662	MOL001841	No	No	No	10	19.2475
663	MOL001841	No	No	No	10	19.0677
664	MOL001841	No	No	No	10	19.0032
665	MOL001841	No	No	No	10	17.9116
666	MOL001841	No	No	No	10	17.6877
667	MOL001841	No	No	No	10	17.6691
668	MOL001841	No	No	No	10	17.2172
669	MOL001841	No	No	No	10	16.8286
670	MOL001841	No	No	No	10	16.5171
671	MOL001843	No	No	No	10	16.4514
672	MOL001843	No	No	No	10	16.3903
673	MOL001843	No	No	No	10	16.1443
674	MOL001843	No	No	No	10	15.6797
675	MOL001843	No	No	No	10	15.1304
676	MOL001843	No	No	No	10	14.8961
677	MOL001843	No	No	No	10	14.1136
678	MOL001843	No	No	No	10	14.062
679	MOL001843	No	No	No	10	13.9531
680	MOL001843	No	No	No	10	13.8652
681	MOL001845	No	No	No	10	14.1149
682	MOL001845	No	No	No	10	12.1739
683	MOL001845	No	No	No	10	11.9174
684	MOL001845	No	No	No	10	11.827
685	MOL001845	No	No	No	10	11.6708
686	MOL001845	No	No	No	10	11.5197
687	MOL001845	No	No	No	10	10.9915
688	MOL001845	No	No	No	10	10.9684
689	MOL001845	No	No	No	10	10.7434
690	MOL001845	No	No	No	10	10.6944
691	MOL002307	No	No	No	10	-61.474
692	MOL002307	No	No	No	10	-65.0533
693	MOL002307	No	No	No	10	-66.1316
694	MOL002307	No	No	No	10	-68.7854
695	MOL002307	No	No	No	10	-68.9894
696	MOL002307	No	No	No	10	-69.8637
697	MOL002307	No	No	No	10	-69.8833
698	MOL002307	No	No	No	10	-69.9099
699	MOL002307	No	No	No	10	-70.8022
700	MOL002307	No	No	No	10	-70.9081
701	MOL002308	No	No	No	10	18.8731
702	MOL002308	No	No	No	10	18.092
703	MOL002308	No	No	No	10	17.5862
704	MOL002308	No	No	No	10	15.9534
705	MOL002308	No	No	No	10	15.5328
706	MOL002308	No	No	No	10	15.3715
707	MOL002308	No	No	No	10	14.6839
708	MOL002308	No	No	No	10	14.678
709	MOL002308	No	No	No	10	14.6065
710	MOL002308	No	No	No	10	14.0835
711	MOL002309	No	No	No	10	-27.5118
712	MOL002309	No	No	No	10	-28.5467
713	MOL002309	No	No	No	10	-28.9377
714	MOL002309	No	No	No	10	-29.1518
715	MOL002309	No	No	No	10	-29.3851
716	MOL002309	No	No	No	10	-29.6083
717	MOL002309	No	No	No	10	-29.6115
718	MOL002309	No	No	No	10	-29.7629
719	MOL002309	No	No	No	10	-29.9674
720	MOL002309	No	No	No	10	-30.4622
721	MOL002311	No	No	No	10	-12.7214
722	MOL002311	No	No	No	10	-16.8366
723	MOL002311	No	No	No	10	-17.6045
724	MOL002311	No	No	No	10	-17.6991
725	MOL002311	No	No	No	10	-17.8143
726	MOL002311	No	No	No	10	-18.2378
727	MOL002311	No	No	No	10	-18.2565
728	MOL002311	No	No	No	10	-19.4603
729	MOL002311	No	No	No	10	-19.6032
730	MOL002311	No	No	No	10	-20.013
731	MOL002317	No	No	No	10	13.9434
732	MOL002317	No	No	No	10	13.9234
733	MOL002317	No	No	No	10	12.0866
734	MOL002317	No	No	No	10	11.7914
735	MOL002317	No	No	No	10	11.6708
736	MOL002317	No	No	No	10	11.1947
737	MOL002317	No	No	No	10	10.3205
738	MOL002317	No	No	No	10	10.296
739	MOL002317	No	No	No	10	10.1832
740	MOL002317	No	No	No	10	10.1232
741	323	No	No	No	10	18.1477	323
742	323	No	No	No	10	13.1376	323
743	323	No	No	No	10	13.0886	323
744	323	No	No	No	10	13.0752	323
745	323	No	No	No	10	13.0656	323
746	323	No	No	No	10	12.9096	323
747	323	No	No	No	10	12.8681	323
748	323	No	No	No	10	12.7594	323
749	323	No	No	No	10	12.3309	323
750	323	No	No	No	10	12.2819	323
751	86895	No	No	No	10	-5.36657	86895
752	86895	No	No	No	10	-5.43824	86895
753	86895	No	No	No	10	-6.22855	86895
754	86895	No	No	No	10	-6.74286	86895
755	86895	No	No	No	10	-6.85376	86895
756	86895	No	No	No	10	-7.08698	86895
757	86895	No	No	No	10	-7.12975	86895
758	86895	No	No	No	10	-7.14951	86895
759	86895	No	No	No	10	-7.26908	86895
760	86895	No	No	No	10	-7.45448	86895
761	160921	No	No	No	10	14.4439	160921
762	160921	No	No	No	10	13.7358	160921
763	160921	No	No	No	10	13.6127	160921
764	160921	No	No	No	10	13.5438	160921
765	160921	No	No	No	10	13.2762	160921
766	160921	No	No	No	10	13.2622	160921
767	160921	No	No	No	10	13.0624	160921
768	160921	No	No	No	10	13.0498	160921
769	160921	No	No	No	10	12.9298	160921
770	160921	No	No	No	10	12.9026	160921
771	442138	No	No	No	10	-136.903	442138
772	442138	No	No	No	10	-140.14	442138
773	442138	No	No	No	10	-140.364	442138
774	442138	No	No	No	10	-140.698	442138
775	442138	No	No	No	10	-141.237	442138
776	442138	No	No	No	10	-141.449	442138
777	442138	No	No	No	10	-141.713	442138
778	442138	No	No	No	10	-141.754	442138
779	442138	No	No	No	10	-141.981	442138
780	442138	No	No	No	10	-142.454	442138
781	3080750	No	No	No	10	12.23	3080750
782	3080750	No	No	No	10	10.9922	3080750
783	3080750	No	No	No	10	10.8068	3080750
784	3080750	No	No	No	10	10.5003	3080750
785	3080750	No	No	No	10	10.3857	3080750
786	3080750	No	No	No	10	10.0073	3080750
787	3080750	No	No	No	10	9.94403	3080750
788	3080750	No	No	No	10	9.85477	3080750
789	3080750	No	No	No	10	9.81803	3080750
790	3080750	No	No	No	10	9.50409	3080750
791	5280343	No	No	No	10	28.7933	5280343
792	5280343	No	No	No	10	27.2412	5280343
793	5280343	No	No	No	10	26.081	5280343
794	5280343	No	No	No	10	25.876	5280343
795	5280343	No	No	No	10	25.7883	5280343
796	5280343	No	No	No	10	25.7092	5280343
797	5280343	No	No	No	10	25.1164	5280343
798	5280343	No	No	No	10	24.6917	5280343
799	5280343	No	No	No	10	24.6684	5280343
800	5280343	No	No	No	10	24.3664	5280343
801	5280445	No	No	No	10	31.9811	5280445
802	5280445	No	No	No	10	31.3593	5280445
803	5280445	No	No	No	10	30.7266	5280445
804	5280445	No	No	No	10	30.3237	5280445
805	5280445	No	No	No	10	25.7179	5280445
806	5280445	No	No	No	10	25.7068	5280445
807	5280445	No	No	No	10	25.3109	5280445
808	5280445	No	No	No	10	24.4981	5280445
809	5280445	No	No	No	10	23.9589	5280445
810	5280445	No	No	No	10	23.902	5280445
811	5280862	No	No	No	10	23.0589	5280862
812	5280862	No	No	No	10	22.8312	5280862
813	5280862	No	No	No	10	22.4618	5280862
814	5280862	No	No	No	10	22.171	5280862
815	5280862	No	No	No	10	21.1908	5280862
816	5280862	No	No	No	10	18.4331	5280862
817	5280862	No	No	No	10	17.0401	5280862
818	5280862	No	No	No	10	16.3251	5280862
819	5280862	No	No	No	10	15.0969	5280862
820	5280862	No	No	No	10	15.0068	5280862
821	5281608	No	No	No	10	9.33583	5281608
822	5281608	No	No	No	10	8.97991	5281608
823	5281608	No	No	No	10	8.57944	5281608
824	5281608	No	No	No	10	8.54996	5281608
825	5281608	No	No	No	10	7.42211	5281608
826	5281608	No	No	No	10	7.06108	5281608
827	5281608	No	No	No	10	6.91985	5281608
828	5281608	No	No	No	10	6.8319	5281608
829	5281608	No	No	No	10	6.28013	5281608
830	5281608	No	No	No	10	6.11748	5281608
831	5315263	No	No	No	10	14.6757	5315263
832	5315263	No	No	No	10	11.9941	5315263
833	5315263	No	No	No	10	10.5257	5315263
834	5315263	No	No	No	10	10.3294	5315263
835	5315263	No	No	No	10	9.0505	5315263
836	5315263	No	No	No	10	8.84114	5315263
837	5315263	No	No	No	10	8.16141	5315263
838	5315263	No	No	No	10	7.77056	5315263
839	5315263	No	No	No	10	7.7699	5315263
840	5315263	No	No	No	10	7.34869	5315263
841	5351234	No	No	No	10	20.5491	5351234
842	5351234	No	No	No	10	19.3714	5351234
843	5351234	No	No	No	10	17.5222	5351234
844	5351234	No	No	No	10	16.8235	5351234
845	5351234	No	No	No	10	16.7137	5351234
846	5351234	No	No	No	10	16.1622	5351234
847	5351234	No	No	No	10	15.1041	5351234
848	5351234	No	No	No	10	14.9129	5351234
849	5351234	No	No	No	10	14.0602	5351234
850	5351234	No	No	No	10	13.8985	5351234
851	5352001	No	No	No	10	19.5561	5352001
852	5352001	No	No	No	10	15.9094	5352001
853	5352001	No	No	No	10	15.7228	5352001
854	5352001	No	No	No	10	15.3235	5352001
855	5352001	No	No	No	10	14.2647	5352001
856	5352001	No	No	No	10	14.1182	5352001
857	5352001	No	No	No	10	14.103	5352001
858	5352001	No	No	No	10	12.4662	5352001
859	5352001	No	No	No	10	12.2506	5352001
860	5352001	No	No	No	10	12.2046	5352001
861	6918391	No	No	No	10	-31.5399	6918391
862	6918391	No	No	No	10	-31.8021	6918391
863	6918391	No	No	No	10	-33.1949	6918391
864	6918391	No	No	No	10	-33.7322	6918391
865	6918391	No	No	No	10	-34.0986	6918391
866	6918391	No	No	No	10	-35.3936	6918391
867	6918391	No	No	No	10	-35.4388	6918391
868	6918391	No	No	No	10	-35.4532	6918391
869	6918391	No	No	No	10	-35.8854	6918391
870	6918391	No	No	No	10	-36.2841	6918391
871	8468	No	No	No	10	19.6669	8468
872	8468	No	No	No	10	19.3877	8468
873	8468	No	No	No	10	19.3025	8468
874	8468	No	No	No	10	19.1413	8468
875	8468	No	No	No	10	18.2924	8468
876	8468	No	No	No	10	17.7888	8468
877	8468	No	No	No	10	17.427	8468
878	8468	No	No	No	10	17.0969	8468
879	8468	No	No	No	10	16.8403	8468
880	8468	No	No	No	10	16.7492	8468
881	10748	No	No	No	10	17.5752	10748
882	10748	No	No	No	10	15.5665	10748
883	10748	No	No	No	10	14.1602	10748
884	10748	No	No	No	10	13.9136	10748
885	10748	No	No	No	10	13.8188	10748
886	10748	No	No	No	10	13.7953	10748
887	10748	No	No	No	10	13.7478	10748
888	10748	No	No	No	10	13.2727	10748
889	10748	No	No	No	10	12.9124	10748
890	10748	No	No	No	10	12.8428	10748
891	5281677	No	No	No	10	18.423	5281677
892	5281677	No	No	No	10	15.4642	5281677
893	5281677	No	No	No	10	14.3426	5281677
894	5281677	No	No	No	10	12.4366	5281677
895	5281677	No	No	No	10	12.3589	5281677
896	5281677	No	No	No	10	12.0089	5281677
897	5281677	No	No	No	10	11.6576	5281677
898	5281677	No	No	No	10	11.4105	5281677
899	5281677	No	No	No	10	11.3004	5281677
900	5281677	No	No	No	10	11.2299	5281677

## Sheet: NP
Sheet 2. Detailed information on the CDOCKER model of NP.
Index	Name	Visible	Tagged	Visibility Locked	Number	一CDOCKER ENERGY
1	MOL000008	Yes	No	No	10	29.3091
2	MOL000008	No	No	No	10	28.6256
3	MOL000008	No	No	No	10	28.1021
4	MOL000008	No	No	No	10	26.6862
5	MOL000008	No	No	No	10	26.3718
6	MOL000008	No	No	No	10	26.2389
7	MOL000008	No	No	No	10	26.1669
8	MOL000008	No	No	No	10	26.1405
9	MOL000008	No	No	No	10	26.0817
10	MOL000008	No	No	No	10	26.0094
11	MOL000135	No	No	No	10	9.76283
12	MOL000135	No	No	No	10	8.97581
13	MOL000135	No	No	No	10	8.90938
14	MOL000135	No	No	No	10	8.69867
15	MOL000135	No	No	No	10	8.57733
16	MOL000135	No	No	No	10	8.53219
17	MOL000135	No	No	No	10	8.47432
18	MOL000135	No	No	No	10	8.31285
19	MOL000135	No	No	No	10	8.11008
20	MOL000135	No	No	No	10	8.06886
21	MOL000348	No	No	No	10	9.61452
22	MOL000348	No	No	No	10	8.99504
23	MOL000348	No	No	No	10	8.64973
24	MOL000348	No	No	No	10	7.63741
25	MOL000348	No	No	No	10	7.62337
26	MOL000348	No	No	No	10	7.02755
27	MOL000348	No	No	No	10	6.90964
28	MOL000348	No	No	No	10	6.89907
29	MOL000348	No	No	No	10	6.77945
30	MOL000348	No	No	No	10	5.92466
31	MOL000416	No	No	No	10	18.9224
32	MOL000416	No	No	No	10	18.6635
33	MOL000416	No	No	No	10	18.0028
34	MOL000416	No	No	No	10	17.4076
35	MOL000416	No	No	No	10	17.3807
36	MOL000416	No	No	No	10	16.5378
37	MOL000416	No	No	No	10	16.4761
38	MOL000416	No	No	No	10	16.2424
39	MOL000416	No	No	No	10	16.0292
40	MOL000416	No	No	No	10	15.7026
41	MOL000472	No	No	No	10	32.8522
42	MOL000472	No	No	No	10	29.2366
43	MOL000472	No	No	No	10	29.2157
44	MOL000472	No	No	No	10	29.2074
45	MOL000472	No	No	No	10	28.4672
46	MOL000472	No	No	No	10	28.0537
47	MOL000472	No	No	No	10	27.9443
48	MOL000472	No	No	No	10	26.9003
49	MOL000472	No	No	No	10	26.877
50	MOL000472	No	No	No	10	26.8657
51	MOL000635	No	No	No	10	16.0391
52	MOL000635	No	No	No	10	15.8532
53	MOL000635	No	No	No	10	15.8248
54	MOL000635	No	No	No	10	15.7344
55	MOL000635	No	No	No	10	15.6086
56	MOL000635	No	No	No	10	15.3502
57	MOL000635	No	No	No	10	15.3478
58	MOL000635	No	No	No	10	15.1733
59	MOL000635	No	No	No	10	15.0699
60	MOL000635	No	No	No	10	15.0062
61	MOL000748	No	No	No	10	18.0025
62	MOL000748	No	No	No	10	17.8125
63	MOL000748	No	No	No	10	16.9961
64	MOL000748	No	No	No	10	16.9708
65	MOL000748	No	No	No	10	16.7475
66	MOL000748	No	No	No	10	16.7008
67	MOL000748	No	No	No	10	16.6938
68	MOL000748	No	No	No	10	16.6927
69	MOL000748	No	No	No	10	16.5681
70	MOL000748	No	No	No	10	16.5099
71	MOL001689	No	No	No	10	28.7308
72	MOL001689	No	No	No	10	28.5214
73	MOL001689	No	No	No	10	27.9991
74	MOL001689	No	No	No	10	27.4
75	MOL001689	No	No	No	10	26.7519
76	MOL001689	No	No	No	10	26.7308
77	MOL001689	No	No	No	10	25.7716
78	MOL001689	No	No	No	10	25.7496
79	MOL001689	No	No	No	10	25.3215
80	MOL001689	No	No	No	10	24.979
81	MOL001720	No	No	No	10	15.6029
82	MOL001720	No	No	No	10	15.6006
83	MOL001720	No	No	No	10	15.5821
84	MOL001720	No	No	No	10	15.5035
85	MOL001720	No	No	No	10	15.2515
86	MOL001720	No	No	No	10	15.2112
87	MOL001720	No	No	No	10	14.9607
88	MOL001720	No	No	No	10	14.8681
89	MOL001720	No	No	No	10	14.6997
90	MOL001720	No	No	No	10	14.6647
91	MOL001723	No	No	No	10	11.5118
92	MOL001723	No	No	No	10	10.7328
93	MOL001723	No	No	No	10	10.6296
94	MOL001723	No	No	No	10	9.98213
95	MOL001723	No	No	No	10	9.18893
96	MOL001723	No	No	No	10	9.1235
97	MOL001723	No	No	No	10	9.10468
98	MOL001723	No	No	No	10	8.94376
99	MOL001723	No	No	No	10	8.90212
100	MOL001723	No	No	No	10	8.806
101	MOL001725	No	No	No	10	15.1009
102	MOL001725	No	No	No	10	14.4493
103	MOL001725	No	No	No	10	13.909
104	MOL001725	No	No	No	10	13.1612
105	MOL001725	No	No	No	10	12.6778
106	MOL001725	No	No	No	10	12.6084
107	MOL001725	No	No	No	10	12.5326
108	MOL001725	No	No	No	10	12.409
109	MOL001725	No	No	No	10	12.3432
110	MOL001725	No	No	No	10	12.2795
111	MOL001728	No	No	No	10	31.6424
112	MOL001728	No	No	No	10	31.5719
113	MOL001728	No	No	No	10	31.3552
114	MOL001728	No	No	No	10	31.2828
115	MOL001728	No	No	No	10	30.8092
116	MOL001728	No	No	No	10	30.7548
117	MOL001728	No	No	No	10	30.5589
118	MOL001728	No	No	No	10	30.533
119	MOL001728	No	No	No	10	30.3568
120	MOL001728	No	No	No	10	30.1788
121	MOL001729	No	No	No	10	29.7894
122	MOL001729	No	No	No	10	29.7754
123	MOL001729	No	No	No	10	29.6655
124	MOL001729	No	No	No	10	27.6166
125	MOL001729	No	No	No	10	26.562
126	MOL001729	No	No	No	10	26.551
127	MOL001729	No	No	No	10	26.4621
128	MOL001729	No	No	No	10	26.4341
129	MOL001729	No	No	No	10	25.4702
130	MOL001729	No	No	No	10	24.9729
131	MOL001730	No	No	No	10	12.4994
132	MOL001730	No	No	No	10	12.4416
133	MOL001730	No	No	No	10	12.4218
134	MOL001730	No	No	No	10	12.3641
135	MOL001730	No	No	No	10	12.2881
136	MOL001730	No	No	No	10	11.9158
137	MOL001730	No	No	No	10	11.8366
138	MOL001730	No	No	No	10	11.798
139	MOL001730	No	No	No	10	11.7542
140	MOL001730	No	No	No	10	11.5947
141	MOL001733	No	No	No	10	24.9579
142	MOL001733	No	No	No	10	24.8118
143	MOL001733	No	No	No	10	24.2397
144	MOL001733	No	No	No	10	23.66
145	MOL001733	No	No	No	10	23.6061
146	MOL001733	No	No	No	10	23.5524
147	MOL001733	No	No	No	10	23.3762
148	MOL001733	No	No	No	10	22.9207
149	MOL001733	No	No	No	10	22.6692
150	MOL001733	No	No	No	10	22.5424
151	MOL001734	No	No	No	10	36.5132
152	MOL001734	No	No	No	10	36.0362
153	MOL001734	No	No	No	10	36.013
154	MOL001734	No	No	No	10	35.0087
155	MOL001734	No	No	No	10	34.8198
156	MOL001734	No	No	No	10	34.7978
157	MOL001734	No	No	No	10	34.6612
158	MOL001734	No	No	No	10	34.5976
159	MOL001734	No	No	No	10	34.2602
160	MOL001734	No	No	No	10	33.8917
161	MOL001735	No	No	No	10	26.5125
162	MOL001735	No	No	No	10	26.3281
163	MOL001735	No	No	No	10	26.016
164	MOL001735	No	No	No	10	25.7478
165	MOL001735	No	No	No	10	25.2445
166	MOL001735	No	No	No	10	25.1885
167	MOL001735	No	No	No	10	24.8614
168	MOL001735	No	No	No	10	24.7895
169	MOL001735	No	No	No	10	24.7592
170	MOL001735	No	No	No	10	24.7364
171	MOL001736	No	No	No	10	34.2555
172	MOL001736	No	No	No	10	31.8399
173	MOL001736	No	No	No	10	31.2199
174	MOL001736	No	No	No	10	30.9344
175	MOL001736	No	No	No	10	30.7614
176	MOL001736	No	No	No	10	30.3478
177	MOL001736	No	No	No	10	30.0961
178	MOL001736	No	No	No	10	30.0305
179	MOL001736	No	No	No	10	29.779
180	MOL001736	No	No	No	10	29.627
181	MOL001737	No	No	No	10	18.0992
182	MOL001737	No	No	No	10	15.71
183	MOL001737	No	No	No	10	15.2802
184	MOL001737	No	No	No	10	15.2785
185	MOL001737	No	No	No	10	15.2461
186	MOL001737	No	No	No	10	15.0331
187	MOL001737	No	No	No	10	14.7791
188	MOL001737	No	No	No	10	14.643
189	MOL001737	No	No	No	10	14.6215
190	MOL001737	No	No	No	10	14.4201
191	MOL001744	No	No	No	10	17.2338
192	MOL001744	No	No	No	10	17.1224
193	MOL001744	No	No	No	10	17.0152
194	MOL001744	No	No	No	10	16.9001
195	MOL001744	No	No	No	10	16.7314
196	MOL001744	No	No	No	10	16.6567
197	MOL001744	No	No	No	10	16.4084
198	MOL001744	No	No	No	10	16.3902
199	MOL001744	No	No	No	10	16.3657
200	MOL001744	No	No	No	10	16.3283
201	MOL001751	No	No	No	10	27.5488
202	MOL001751	No	No	No	10	27.0298
203	MOL001751	No	No	No	10	26.5313
204	MOL001751	No	No	No	10	25.3729
205	MOL001751	No	No	No	10	24.5339
206	MOL001751	No	No	No	10	24.5128
207	MOL001751	No	No	No	10	24.3829
208	MOL001751	No	No	No	10	24.3008
209	MOL001751	No	No	No	10	24.2905
210	MOL001751	No	No	No	10	24.1575
211	MOL001752	No	No	No	10	17.939
212	MOL001752	No	No	No	10	15.8833
213	MOL001752	No	No	No	10	14.8808
214	MOL001752	No	No	No	10	14.1947
215	MOL001752	No	No	No	10	14.1879
216	MOL001752	No	No	No	10	14.1256
217	MOL001752	No	No	No	10	13.9717
218	MOL001752	No	No	No	10	13.9076
219	MOL001752	No	No	No	10	13.8175
220	MOL001752	No	No	No	10	13.422
221	MOL001756	No	No	No	10	4.34683
222	MOL001756	No	No	No	10	3.60238
223	MOL001756	No	No	No	10	3.38021
224	MOL001756	No	No	No	10	2.88878
225	MOL001756	No	No	No	10	2.66106
226	MOL001756	No	No	No	10	2.5554
227	MOL001756	No	No	No	10	2.48984
228	MOL001756	No	No	No	10	2.34192
229	MOL001756	No	No	No	10	2.28907
230	MOL001756	No	No	No	10	2.11914
231	MOL001757	No	No	No	10	10.2102
232	MOL001757	No	No	No	10	9.13672
233	MOL001757	No	No	No	10	8.95341
234	MOL001757	No	No	No	10	8.89238
235	MOL001757	No	No	No	10	8.4966
236	MOL001757	No	No	No	10	8.49412
237	MOL001757	No	No	No	10	8.48021
238	MOL001757	No	No	No	10	8.40125
239	MOL001757	No	No	No	10	8.31809
240	MOL001757	No	No	No	10	8.19772
241	MOL001758	No	No	No	10	23.3576
242	MOL001758	No	No	No	10	21.7752
243	MOL001758	No	No	No	10	21.5715
244	MOL001758	No	No	No	10	21.3643
245	MOL001758	No	No	No	10	21.3588
246	MOL001758	No	No	No	10	21.2637
247	MOL001758	No	No	No	10	20.9941
248	MOL001758	No	No	No	10	20.9495
249	MOL001758	No	No	No	10	20.8385
250	MOL001758	No	No	No	10	20.7714
251	MOL001759	No	No	No	10	20.4866
252	MOL001759	No	No	No	10	20.4393
253	MOL001759	No	No	No	10	19.9327
254	MOL001759	No	No	No	10	19.7728
255	MOL001759	No	No	No	10	19.6658
256	MOL001759	No	No	No	10	19.4558
257	MOL001759	No	No	No	10	19.1571
258	MOL001759	No	No	No	10	19.1069
259	MOL001759	No	No	No	10	18.9633
260	MOL001759	No	No	No	10	18.3502
261	MOL001761	No	No	No	10	14.741
262	MOL001761	No	No	No	10	14.4264
263	MOL001761	No	No	No	10	14.1918
264	MOL001761	No	No	No	10	13.4114
265	MOL001761	No	No	No	10	12.5636
266	MOL001761	No	No	No	10	12.4868
267	MOL001761	No	No	No	10	12.3998
268	MOL001761	No	No	No	10	12.2715
269	MOL001761	No	No	No	10	12.0178
270	MOL001761	No	No	No	10	11.8464
271	MOL001762	No	No	No	10	13.5254
272	MOL001762	No	No	No	10	13.3608
273	MOL001762	No	No	No	10	13.1838
274	MOL001762	No	No	No	10	12.9364
275	MOL001762	No	No	No	10	12.9129
276	MOL001762	No	No	No	10	12.5031
277	MOL001762	No	No	No	10	12.2607
278	MOL001762	No	No	No	10	12.1685
279	MOL001762	No	No	No	10	12.1534
280	MOL001762	No	No	No	10	12.1298
281	MOL001763	No	No	No	10	17.8991
282	MOL001763	No	No	No	10	17.1657
283	MOL001763	No	No	No	10	16.6886
284	MOL001763	No	No	No	10	16.4688
285	MOL001763	No	No	No	10	15.8824
286	MOL001763	No	No	No	10	15.7582
287	MOL001763	No	No	No	10	15.6225
288	MOL001763	No	No	No	10	15.5153
289	MOL001763	No	No	No	10	15.4027
290	MOL001763	No	No	No	10	15.3697
291	MOL001764	No	No	No	10	11.1656
292	MOL001764	No	No	No	10	11.1066
293	MOL001764	No	No	No	10	10.9607
294	MOL001764	No	No	No	10	10.9327
295	MOL001764	No	No	No	10	10.8297
296	MOL001764	No	No	No	10	10.5647
297	MOL001764	No	No	No	10	10.3419
298	MOL001764	No	No	No	10	10.238
299	MOL001764	No	No	No	10	10.2286
300	MOL001764	No	No	No	10	10.1504
301	MOL001765	No	No	No	10	20.772
302	MOL001765	No	No	No	10	20.7068
303	MOL001765	No	No	No	10	20.2719
304	MOL001765	No	No	No	10	19.5148
305	MOL001765	No	No	No	10	19.4245
306	MOL001765	No	No	No	10	18.9409
307	MOL001765	No	No	No	10	18.8938
308	MOL001765	No	No	No	10	18.6902
309	MOL001765	No	No	No	10	18.678
310	MOL001765	No	No	No	10	18.5419
311	MOL001766	No	No	No	10	2.93398
312	MOL001766	No	No	No	10	2.55637
313	MOL001766	No	No	No	10	2.38979
314	MOL001766	No	No	No	10	1.91981
315	MOL001766	No	No	No	10	1.90573
316	MOL001766	No	No	No	10	1.728
317	MOL001766	No	No	No	10	1.68859
318	MOL001766	No	No	No	10	1.67146
319	MOL001766	No	No	No	10	1.53838
320	MOL001766	No	No	No	10	1.48183
321	MOL001767	No	No	No	10	-18.5014
322	MOL001767	No	No	No	10	-18.5774
323	MOL001767	No	No	No	10	-18.8414
324	MOL001767	No	No	No	10	-19.4403
325	MOL001767	No	No	No	10	-21.6105
326	MOL001767	No	No	No	10	-21.7832
327	MOL001767	No	No	No	10	-22.1748
328	MOL001767	No	No	No	10	-22.9435
329	MOL001767	No	No	No	10	-23.2716
330	MOL001767	No	No	No	10	-23.406
331	MOL001768	No	No	No	10	21.6103
332	MOL001768	No	No	No	10	20.688
333	MOL001768	No	No	No	10	18.869
334	MOL001768	No	No	No	10	18.2977
335	MOL001768	No	No	No	10	18.2373
336	MOL001768	No	No	No	10	18.1637
337	MOL001768	No	No	No	10	18.0787
338	MOL001768	No	No	No	10	18.0671
339	MOL001768	No	No	No	10	17.9454
340	MOL001768	No	No	No	10	17.9291
341	MOL001773	No	No	No	10	11.3757
342	MOL001773	No	No	No	10	10.8015
343	MOL001773	No	No	No	10	10.6426
344	MOL001773	No	No	No	10	10.6148
345	MOL001773	No	No	No	10	10.6113
346	MOL001773	No	No	No	10	10.4147
347	MOL001773	No	No	No	10	10.2642
348	MOL001773	No	No	No	10	9.68482
349	MOL001773	No	No	No	10	9.64842
350	MOL001773	No	No	No	10	9.5636
351	MOL001778	No	No	No	10	18.7773
352	MOL001778	No	No	No	10	18.4771
353	MOL001778	No	No	No	10	18.3264
354	MOL001778	No	No	No	10	17.831
355	MOL001778	No	No	No	10	17.7812
356	MOL001778	No	No	No	10	16.9721
357	MOL001778	No	No	No	10	16.266
358	MOL001778	No	No	No	10	16.193
359	MOL001778	No	No	No	10	16.1253
360	MOL001778	No	No	No	10	15.7364
361	MOL001780	No	No	No	10	23.4531
362	MOL001780	No	No	No	10	22.982
363	MOL001780	No	No	No	10	22.8221
364	MOL001780	No	No	No	10	21.8768
365	MOL001780	No	No	No	10	21.787
366	MOL001780	No	No	No	10	21.7707
367	MOL001780	No	No	No	10	21.7508
368	MOL001780	No	No	No	10	21.0873
369	MOL001780	No	No	No	10	20.4683
370	MOL001780	No	No	No	10	20.3578
371	MOL001781	No	No	No	10	-15.6663
372	MOL001781	No	No	No	10	-16.7737
373	MOL001781	No	No	No	10	-16.9695
374	MOL001781	No	No	No	10	-17.2951
375	MOL001781	No	No	No	10	-17.413
376	MOL001781	No	No	No	10	-17.4764
377	MOL001781	No	No	No	10	-17.4846
378	MOL001781	No	No	No	10	-17.4886
379	MOL001781	No	No	No	10	-17.5156
380	MOL001781	No	No	No	10	-17.5171
381	MOL001782	No	No	No	10	-20.3162
382	MOL001782	No	No	No	10	-21.8096
383	MOL001782	No	No	No	10	-23.413
384	MOL001782	No	No	No	10	-23.9571
385	MOL001782	No	No	No	10	-24.0951
386	MOL001782	No	No	No	10	-24.1063
387	MOL001782	No	No	No	10	-24.595
388	MOL001782	No	No	No	10	-25.4099
389	MOL001782	No	No	No	10	-25.5139
390	MOL001782	No	No	No	10	-25.5669
391	MOL001785	No	No	No	10	-6.81236
392	MOL001785	No	No	No	10	-6.94193
393	MOL001785	No	No	No	10	-7.06645
394	MOL001785	No	No	No	10	-7.21595
395	MOL001785	No	No	No	10	-7.23595
396	MOL001785	No	No	No	10	-7.48752
397	MOL001785	No	No	No	10	-7.5801
398	MOL001785	No	No	No	10	-7.58656
399	MOL001785	No	No	No	10	-7.59315
400	MOL001785	No	No	No	10	-7.66501
401	MOL001786	No	No	No	10	27.7672
402	MOL001786	No	No	No	10	26.9171
403	MOL001786	No	No	No	10	26.9046
404	MOL001786	No	No	No	10	26.3004
405	MOL001786	No	No	No	10	26.0164
406	MOL001786	No	No	No	10	25.9897
407	MOL001786	No	No	No	10	25.8927
408	MOL001786	No	No	No	10	25.6816
409	MOL001786	No	No	No	10	25.2209
410	MOL001786	No	No	No	10	25.1776
411	MOL001788	No	No	No	10	12.3625
412	MOL001788	No	No	No	10	11.4893
413	MOL001788	No	No	No	10	11.0782
414	MOL001788	No	No	No	10	10.9184
415	MOL001788	No	No	No	10	10.916
416	MOL001788	No	No	No	10	10.9006
417	MOL001788	No	No	No	10	10.8757
418	MOL001788	No	No	No	10	10.8327
419	MOL001788	No	No	No	10	10.7614
420	MOL001788	No	No	No	10	10.7531
421	MOL001789	No	No	No	10	24.1754
422	MOL001789	No	No	No	10	23.5991
423	MOL001789	No	No	No	10	23.2172
424	MOL001789	No	No	No	10	23.0865
425	MOL001789	No	No	No	10	22.6786
426	MOL001789	No	No	No	10	22.4475
427	MOL001789	No	No	No	10	22.4345
428	MOL001789	No	No	No	10	22.4189
429	MOL001789	No	No	No	10	22.3688
430	MOL001789	No	No	No	10	22.1731
431	MOL001791	No	No	No	10	5.23388
432	MOL001791	No	No	No	10	4.67081
433	MOL001791	No	No	No	10	4.41469
434	MOL001791	No	No	No	10	4.12806
435	MOL001791	No	No	No	10	3.91536
436	MOL001791	No	No	No	10	3.87108
437	MOL001791	No	No	No	10	3.84362
438	MOL001791	No	No	No	10	3.82722
439	MOL001791	No	No	No	10	3.48165
440	MOL001791	No	No	No	10	3.39211
441	MOL001792	No	No	No	10	28.3984
442	MOL001792	No	No	No	10	28.0577
443	MOL001792	No	No	No	10	27.3305
444	MOL001792	No	No	No	10	26.9829
445	MOL001792	No	No	No	10	25.5542
446	MOL001792	No	No	No	10	25.2949
447	MOL001792	No	No	No	10	25.2304
448	MOL001792	No	No	No	10	25.1053
449	MOL001792	No	No	No	10	25.097
450	MOL001792	No	No	No	10	24.9141
451	MOL001796	No	No	No	10	36.4897
452	MOL001796	No	No	No	10	36.3577
453	MOL001796	No	No	No	10	36.0784
454	MOL001796	No	No	No	10	35.823
455	MOL001796	No	No	No	10	34.2241
456	MOL001796	No	No	No	10	34.0483
457	MOL001796	No	No	No	10	32.6375
458	MOL001796	No	No	No	10	32.3037
459	MOL001796	No	No	No	10	32.118
460	MOL001796	No	No	No	10	31.8257
461	MOL001798	No	No	No	10	30.1193
462	MOL001798	No	No	No	10	28.4322
463	MOL001798	No	No	No	10	28.3696
464	MOL001798	No	No	No	10	28.3102
465	MOL001798	No	No	No	10	28.2374
466	MOL001798	No	No	No	10	28.0642
467	MOL001798	No	No	No	10	28.0396
468	MOL001798	No	No	No	10	27.7547
469	MOL001798	No	No	No	10	27.1484
470	MOL001798	No	No	No	10	27.1409
471	MOL001799	No	No	No	10	-62.6484
472	MOL001799	No	No	No	10	-63.4337
473	MOL001799	No	No	No	10	-71.7391
474	MOL001799	No	No	No	10	-71.7447
475	MOL001799	No	No	No	10	-71.8297
476	MOL001799	No	No	No	10	-71.8672
477	MOL001799	No	No	No	10	-72.2739
478	MOL001799	No	No	No	10	-72.6666
479	MOL001799	No	No	No	10	-73.5879
480	MOL001799	No	No	No	10	-73.6063
481	MOL001802	No	No	No	10	19.8027
482	MOL001802	No	No	No	10	19.4958
483	MOL001802	No	No	No	10	19.0691
484	MOL001802	No	No	No	10	18.7966
485	MOL001802	No	No	No	10	18.3044
486	MOL001802	No	No	No	10	17.9581
487	MOL001802	No	No	No	10	17.9315
488	MOL001802	No	No	No	10	17.6612
489	MOL001802	No	No	No	10	17.4366
490	MOL001802	No	No	No	10	17.3452
491	MOL001803	No	No	No	10	18.4807
492	MOL001803	No	No	No	10	17.667
493	MOL001803	No	No	No	10	17.2885
494	MOL001803	No	No	No	10	16.8651
495	MOL001803	No	No	No	10	16.7603
496	MOL001803	No	No	No	10	16.6266
497	MOL001803	No	No	No	10	15.5376
498	MOL001803	No	No	No	10	14.9667
499	MOL001803	No	No	No	10	14.6701
500	MOL001803	No	No	No	10	13.9782
501	MOL001805	No	No	No	10	19.8302
502	MOL001805	No	No	No	10	19.5886
503	MOL001805	No	No	No	10	19.0603
504	MOL001805	No	No	No	10	18.5088
505	MOL001805	No	No	No	10	18.3229
506	MOL001805	No	No	No	10	18.2601
507	MOL001805	No	No	No	10	18.1975
508	MOL001805	No	No	No	10	18.0309
509	MOL001805	No	No	No	10	18.0032
510	MOL001805	No	No	No	10	17.9525
511	MOL001807	No	No	No	10	22.367
512	MOL001807	No	No	No	10	22.2339
513	MOL001807	No	No	No	10	21.9429
514	MOL001807	No	No	No	10	21.862
515	MOL001807	No	No	No	10	21.5471
516	MOL001807	No	No	No	10	21.4836
517	MOL001807	No	No	No	10	20.5907
518	MOL001807	No	No	No	10	20.4247
519	MOL001807	No	No	No	10	20.1794
520	MOL001807	No	No	No	10	20.092
521	MOL001808	No	No	No	10	0.908353
522	MOL001808	No	No	No	10	-0.197499
523	MOL001808	No	No	No	10	-1.21748
524	MOL001808	No	No	No	10	-1.48694
525	MOL001808	No	No	No	10	-1.55574
526	MOL001808	No	No	No	10	-2.29695
527	MOL001808	No	No	No	10	-2.55021
528	MOL001808	No	No	No	10	-2.90984
529	MOL001808	No	No	No	10	-3.04277
530	MOL001808	No	No	No	10	-3.18088
531	MOL001810	No	No	No	10	-21.2723
532	MOL001810	No	No	No	10	-21.7435
533	MOL001810	No	No	No	10	-21.8195
534	MOL001810	No	No	No	10	-24.118
535	MOL001810	No	No	No	10	-24.7433
536	MOL001810	No	No	No	10	-25.5089
537	MOL001810	No	No	No	10	-25.6266
538	MOL001810	No	No	No	10	-25.7608
539	MOL001810	No	No	No	10	-26.029
540	MOL001810	No	No	No	10	-26.2539
541	MOL001811	No	No	No	10	-4.17575
542	MOL001811	No	No	No	10	-4.71441
543	MOL001811	No	No	No	10	-4.84007
544	MOL001811	No	No	No	10	-5.05397
545	MOL001811	No	No	No	10	-5.52924
546	MOL001811	No	No	No	10	-5.72434
547	MOL001811	No	No	No	10	-5.76582
548	MOL001811	No	No	No	10	-5.79161
549	MOL001811	No	No	No	10	-5.91313
550	MOL001811	No	No	No	10	-6.04145
551	MOL001812	No	No	No	10	16.7961
552	MOL001812	No	No	No	10	16.6963
553	MOL001812	No	No	No	10	16.6879
554	MOL001812	No	No	No	10	16.6339
555	MOL001812	No	No	No	10	16.3653
556	MOL001812	No	No	No	10	15.8468
557	MOL001812	No	No	No	10	15.5474
558	MOL001812	No	No	No	10	15.5436
559	MOL001812	No	No	No	10	15.5166
560	MOL001812	No	No	No	10	15.4648
561	MOL001814	No	No	No	10	-3.75296
562	MOL001814	No	No	No	10	-4.46696
563	MOL001814	No	No	No	10	-4.5012
564	MOL001814	No	No	No	10	-5.27829
565	MOL001814	No	No	No	10	-5.57292
566	MOL001814	No	No	No	10	-5.93517
567	MOL001814	No	No	No	10	-6.19176
568	MOL001814	No	No	No	10	-6.91014
569	MOL001814	No	No	No	10	-7.41885
570	MOL001814	No	No	No	10	-7.9783
571	MOL001820	No	No	No	10	12.355
572	MOL001820	No	No	No	10	11.4441
573	MOL001820	No	No	No	10	11.3247
574	MOL001820	No	No	No	10	10.9835
575	MOL001820	No	No	No	10	10.6732
576	MOL001820	No	No	No	10	10.6036
577	MOL001820	No	No	No	10	8.85691
578	MOL001820	No	No	No	10	8.6676
579	MOL001820	No	No	No	10	8.57521
580	MOL001820	No	No	No	10	8.53931
581	MOL001822	No	No	No	10	23.621
582	MOL001822	No	No	No	10	23.3784
583	MOL001822	No	No	No	10	22.7972
584	MOL001822	No	No	No	10	22.7271
585	MOL001822	No	No	No	10	22.4947
586	MOL001822	No	No	No	10	22.4175
587	MOL001822	No	No	No	10	22.3659
588	MOL001822	No	No	No	10	22.3466
589	MOL001822	No	No	No	10	22.3156
590	MOL001822	No	No	No	10	22.1708
591	MOL001825	No	No	No	10	18.583
592	MOL001825	No	No	No	10	18.3973
593	MOL001825	No	No	No	10	18.0193
594	MOL001825	No	No	No	10	17.9341
595	MOL001825	No	No	No	10	17.7134
596	MOL001825	No	No	No	10	17.5679
597	MOL001825	No	No	No	10	17.5585
598	MOL001825	No	No	No	10	17.3859
599	MOL001825	No	No	No	10	17.2181
600	MOL001825	No	No	No	10	17.0249
601	MOL001827	No	No	No	10	13.4159
602	MOL001827	No	No	No	10	12.4001
603	MOL001827	No	No	No	10	12.3732
604	MOL001827	No	No	No	10	12.227
605	MOL001827	No	No	No	10	12.114
606	MOL001827	No	No	No	10	11.9784
607	MOL001827	No	No	No	10	11.8737
608	MOL001827	No	No	No	10	11.8511
609	MOL001827	No	No	No	10	11.6079
610	MOL001827	No	No	No	10	11.5318
611	MOL001830	No	No	No	10	22.0878
612	MOL001830	No	No	No	10	20.969
613	MOL001830	No	No	No	10	20.7501
614	MOL001830	No	No	No	10	20.74
615	MOL001830	No	No	No	10	19.7957
616	MOL001830	No	No	No	10	19.5556
617	MOL001830	No	No	No	10	19.3507
618	MOL001830	No	No	No	10	18.9748
619	MOL001830	No	No	No	10	18.8674
620	MOL001830	No	No	No	10	18.8212
621	MOL001831	No	No	No	10	4.353
622	MOL001831	No	No	No	10	4.12014
623	MOL001831	No	No	No	10	3.9564
624	MOL001831	No	No	No	10	3.7609
625	MOL001831	No	No	No	10	3.64527
626	MOL001831	No	No	No	10	3.638
627	MOL001831	No	No	No	10	3.61245
628	MOL001831	No	No	No	10	3.60363
629	MOL001831	No	No	No	10	3.51087
630	MOL001831	No	No	No	10	3.42618
631	MOL001833	No	No	No	10	35.0689
632	MOL001833	No	No	No	10	33.8095
633	MOL001833	No	No	No	10	33.7071
634	MOL001833	No	No	No	10	33.2835
635	MOL001833	No	No	No	10	33.118
636	MOL001833	No	No	No	10	32.6749
637	MOL001833	No	No	No	10	32.5415
638	MOL001833	No	No	No	10	32.0807
639	MOL001833	No	No	No	10	31.9126
640	MOL001833	No	No	No	10	31.8657
641	MOL001834	No	No	No	10	3.47524
642	MOL001834	No	No	No	10	-1.26512
643	MOL001834	No	No	No	10	-1.54549
644	MOL001834	No	No	No	10	-2.81817
645	MOL001834	No	No	No	10	-3.01166
646	MOL001834	No	No	No	10	-3.5924
647	MOL001834	No	No	No	10	-4.37632
648	MOL001834	No	No	No	10	-4.49167
649	MOL001834	No	No	No	10	-4.70777
650	MOL001834	No	No	No	10	-4.73142
651	MOL001837	No	No	No	10	22.4248
652	MOL001837	No	No	No	10	21.5599
653	MOL001837	No	No	No	10	21.3152
654	MOL001837	No	No	No	10	21.1579
655	MOL001837	No	No	No	10	20.9287
656	MOL001837	No	No	No	10	20.7512
657	MOL001837	No	No	No	10	20.5891
658	MOL001837	No	No	No	10	20.3661
659	MOL001837	No	No	No	10	20.3348
660	MOL001837	No	No	No	10	20.114
661	MOL001841	No	No	No	10	20.9008
662	MOL001841	No	No	No	10	20.4437
663	MOL001841	No	No	No	10	20.3057
664	MOL001841	No	No	No	10	19.915
665	MOL001841	No	No	No	10	19.8262
666	MOL001841	No	No	No	10	19.6094
667	MOL001841	No	No	No	10	19.345
668	MOL001841	No	No	No	10	19.3229
669	MOL001841	No	No	No	10	19.2666
670	MOL001841	No	No	No	10	19.2527
671	MOL001843	No	No	No	10	16.0072
672	MOL001843	No	No	No	10	14.4582
673	MOL001843	No	No	No	10	14.2815
674	MOL001843	No	No	No	10	14.1806
675	MOL001843	No	No	No	10	13.7796
676	MOL001843	No	No	No	10	13.3732
677	MOL001843	No	No	No	10	13.2906
678	MOL001843	No	No	No	10	13.2871
679	MOL001843	No	No	No	10	13.0587
680	MOL001843	No	No	No	10	13.0484
681	MOL001845	No	No	No	10	15.5811
682	MOL001845	No	No	No	10	14.587
683	MOL001845	No	No	No	10	14.0116
684	MOL001845	No	No	No	10	13.2394
685	MOL001845	No	No	No	10	12.6917
686	MOL001845	No	No	No	10	12.6589
687	MOL001845	No	No	No	10	12.378
688	MOL001845	No	No	No	10	11.9409
689	MOL001845	No	No	No	10	11.6622
690	MOL001845	No	No	No	10	11.654
691	MOL002308	No	No	No	10	17.7782
692	MOL002308	No	No	No	10	16.2663
693	MOL002308	No	No	No	10	16.0016
694	MOL002308	No	No	No	10	16.0009
695	MOL002308	No	No	No	10	15.9613
696	MOL002308	No	No	No	10	15.9384
697	MOL002308	No	No	No	10	15.4509
698	MOL002308	No	No	No	10	14.9372
699	MOL002308	No	No	No	10	14.7219
700	MOL002308	No	No	No	10	14.7081
701	MOL002309	No	No	No	10	-20.557
702	MOL002309	No	No	No	10	-20.593
703	MOL002309	No	No	No	10	-20.8358
704	MOL002309	No	No	No	10	-21.0925
705	MOL002309	No	No	No	10	-21.1628
706	MOL002309	No	No	No	10	-21.2269
707	MOL002309	No	No	No	10	-21.2553
708	MOL002309	No	No	No	10	-21.2627
709	MOL002309	No	No	No	10	-21.335
710	MOL002309	No	No	No	10	-21.4062
711	MOL002311	No	No	No	10	-6.62108
712	MOL002311	No	No	No	10	-6.79471
713	MOL002311	No	No	No	10	-6.92021
714	MOL002311	No	No	No	10	-7.56562
715	MOL002311	No	No	No	10	-7.91584
716	MOL002311	No	No	No	10	-8.04484
717	MOL002311	No	No	No	10	-8.14503
718	MOL002311	No	No	No	10	-8.38397
719	MOL002311	No	No	No	10	-8.38852
720	MOL002311	No	No	No	10	-9.81707
721	MOL002317	No	No	No	10	14.4808
722	MOL002317	No	No	No	10	13.759
723	MOL002317	No	No	No	10	13.3345
724	MOL002317	No	No	No	10	13.2831
725	MOL002317	No	No	No	10	13.0226
726	MOL002317	No	No	No	10	13.0022
727	MOL002317	No	No	No	10	12.9203
728	MOL002317	No	No	No	10	12.807
729	MOL002317	No	No	No	10	12.2555
730	MOL002317	No	No	No	10	12.2385
731	323	No	No	No	10	14.8021
732	323	No	No	No	10	14.0809
733	323	No	No	No	10	13.8382
734	323	No	No	No	10	13.7787
735	323	No	No	No	10	13.7548
736	323	No	No	No	10	13.7222
737	323	No	No	No	10	13.7013
738	323	No	No	No	10	13.6356
739	323	No	No	No	10	13.6354
740	323	No	No	No	10	13.3819
741	86895	No	No	No	10	2.02557
742	86895	No	No	No	10	1.76019
743	86895	No	No	No	10	1.74551
744	86895	No	No	No	10	1.67798
745	86895	No	No	No	10	1.55438
746	86895	No	No	No	10	0.922201
747	86895	No	No	No	10	-1.47274
748	86895	No	No	No	10	-1.56959
749	86895	No	No	No	10	-1.74278
750	86895	No	No	No	10	-1.87275
751	1794427	No	No	No	10	25.7712
752	1794427	No	No	No	10	24.8715
753	1794427	No	No	No	10	24.4401
754	1794427	No	No	No	10	24.3774
755	1794427	No	No	No	10	23.6811
756	1794427	No	No	No	10	23.3673
757	1794427	No	No	No	10	23.2074
758	1794427	No	No	No	10	22.8872
759	1794427	No	No	No	10	22.2321
760	1794427	No	No	No	10	22.1225
761	442138	No	No	No	10	-140.181
762	442138	No	No	No	10	-141.259
763	442138	No	No	No	10	-142.108
764	442138	No	No	No	10	-143.851
765	442138	No	No	No	10	-145.595
766	442138	No	No	No	10	-148.99
767	442138	No	No	No	10	-150.404
768	442138	No	No	No	10	-150.435
769	442138	No	No	No	10	-151.365
770	442138	No	No	No	10	-152.342
771	3080750	No	No	No	10	21.7027
772	3080750	No	No	No	10	19.845
773	3080750	No	No	No	10	19.6719
774	3080750	No	No	No	10	19.2306
775	3080750	No	No	No	10	18.973
776	3080750	No	No	No	10	18.8342
777	3080750	No	No	No	10	18.8072
778	3080750	No	No	No	10	18.7732
779	3080750	No	No	No	10	18.2185
780	3080750	No	No	No	10	18.1251
781	5280343	No	No	No	10	36.9389
782	5280343	No	No	No	10	35.9498
783	5280343	No	No	No	10	35.5884
784	5280343	No	No	No	10	33.413
785	5280343	No	No	No	10	32.3466
786	5280343	No	No	No	10	32.0086
787	5280343	No	No	No	10	31.5669
788	5280343	No	No	No	10	31.4159
789	5280343	No	No	No	10	31.1899
790	5280343	No	No	No	10	30.89
791	5280445	No	No	No	10	33.8951
792	5280445	No	No	No	10	33.2976
793	5280445	No	No	No	10	33.2103
794	5280445	No	No	No	10	32.9654
795	5280445	No	No	No	10	32.479
796	5280445	No	No	No	10	32.368
797	5280445	No	No	No	10	31.1715
798	5280445	No	No	No	10	30.2301
799	5280445	No	No	No	10	29.923
800	5280445	No	No	No	10	29.8521
801	5280862	No	No	No	10	26.2953
802	5280862	No	No	No	10	23.9551
803	5280862	No	No	No	10	23.0753
804	5280862	No	No	No	10	22.9251
805	5280862	No	No	No	10	22.2334
806	5280862	No	No	No	10	21.8814
807	5280862	No	No	No	10	21.7883
808	5280862	No	No	No	10	21.4805
809	5280862	No	No	No	10	21.3163
810	5280862	No	No	No	10	21.0828
811	5281608	No	No	No	10	21.4268
812	5281608	No	No	No	10	20.7623
813	5281608	No	No	No	10	19.0619
814	5281608	No	No	No	10	18.9323
815	5281608	No	No	No	10	18.9292
816	5281608	No	No	No	10	18.6423
817	5281608	No	No	No	10	18.566
818	5281608	No	No	No	10	18.4655
819	5281608	No	No	No	10	18.1736
820	5281608	No	No	No	10	17.8649
821	5315263	No	No	No	10	23.1518
822	5315263	No	No	No	10	20.9777
823	5315263	No	No	No	10	20.1978
824	5315263	No	No	No	10	19.8448
825	5315263	No	No	No	10	19.5955
826	5315263	No	No	No	10	18.2084
827	5315263	No	No	No	10	18.2081
828	5315263	No	No	No	10	18.1412
829	5315263	No	No	No	10	17.8325
830	5315263	No	No	No	10	17.4582
831	5351234	No	No	No	10	26.4945
832	5351234	No	No	No	10	26.2469
833	5351234	No	No	No	10	25.9153
834	5351234	No	No	No	10	25.3865
835	5351234	No	No	No	10	25.1826
836	5351234	No	No	No	10	24.9504
837	5351234	No	No	No	10	24.4228
838	5351234	No	No	No	10	24.1129
839	5351234	No	No	No	10	23.8932
840	5351234	No	No	No	10	23.7849
841	5352001	No	No	No	10	24.5307
842	5352001	No	No	No	10	24.3517
843	5352001	No	No	No	10	24.2065
844	5352001	No	No	No	10	23.5376
845	5352001	No	No	No	10	22.9584
846	5352001	No	No	No	10	22.8194
847	5352001	No	No	No	10	22.3988
848	5352001	No	No	No	10	21.8645
849	5352001	No	No	No	10	21.845
850	5352001	No	No	No	10	21.7863
851	6918391	No	No	No	10	-26.9426
852	6918391	No	No	No	10	-27.579
853	6918391	No	No	No	10	-28.7634
854	6918391	No	No	No	10	-28.8837
855	6918391	No	No	No	10	-29.0541
856	6918391	No	No	No	10	-29.7338
857	6918391	No	No	No	10	-30.2244
858	6918391	No	No	No	10	-30.5854
859	6918391	No	No	No	10	-30.9184
860	6918391	No	No	No	10	-31.0846
861	8468	No	No	No	10	20.0518
862	8468	No	No	No	10	19.8606
863	8468	No	No	No	10	19.856
864	8468	No	No	No	10	19.6525
865	8468	No	No	No	10	19.6074
866	8468	No	No	No	10	18.7413
867	8468	No	No	No	10	18.737
868	8468	No	No	No	10	18.6357
869	8468	No	No	No	10	18.4545
870	8468	No	No	No	10	18.4013
871	10748	No	No	No	10	17.351
872	10748	No	No	No	10	17.2737
873	10748	No	No	No	10	17.1592
874	10748	No	No	No	10	16.7451
875	10748	No	No	No	10	16.6889
876	10748	No	No	No	10	16.4283
877	10748	No	No	No	10	16.1632
878	10748	No	No	No	10	16.1578
879	10748	No	No	No	10	15.9344
880	10748	No	No	No	10	15.6078
881	5281677	No	No	No	10	25.3153
882	5281677	No	No	No	10	25.281
883	5281677	No	No	No	10	22.5581
884	5281677	No	No	No	10	22.5325
885	5281677	No	No	No	10	22.2872
886	5281677	No	No	No	10	22.2482
887	5281677	No	No	No	10	22.0317
888	5281677	No	No	No	10	22.0051
889	5281677	No	No	No	10	22.0003
890	5281677	No	No	No	10	21.8731

## Sheet: M2
Table S1: Detailed information on the 3 CDOCKER models.
Index	Name	Visible	Tagged	Visibility Locked	Number	一CDOCKER ENERGY
1	MOL000008	Yes	No	No	10	24.6123
2	MOL000008	No	No	No	10	19.1983
3	MOL000008	No	No	No	10	18.2206
4	MOL000008	No	No	No	10	18.1009
5	MOL000008	No	No	No	10	17.8076
6	MOL000008	No	No	No	10	17.2929
7	MOL000008	No	No	No	10	17.1134
8	MOL000008	No	No	No	10	17.0253
9	MOL000008	No	No	No	10	17.0187
10	MOL000008	No	No	No	10	16.9907
11	MOL000135	No	No	No	10	4.66653
12	MOL000135	No	No	No	10	4.45004
13	MOL000135	No	No	No	10	3.66783
14	MOL000135	No	No	No	10	3.13994
15	MOL000135	No	No	No	10	3.13015
16	MOL000135	No	No	No	10	2.93494
17	MOL000135	No	No	No	10	2.89507
18	MOL000135	No	No	No	10	2.79186
19	MOL000135	No	No	No	10	2.67752
20	MOL000135	No	No	No	10	2.52199
21	MOL000348	No	No	No	10	6.68363
22	MOL000348	No	No	No	10	6.2774
23	MOL000348	No	No	No	10	5.07874
24	MOL000348	No	No	No	10	4.73995
25	MOL000348	No	No	No	10	4.70697
26	MOL000348	No	No	No	10	4.66407
27	MOL000348	No	No	No	10	4.60063
28	MOL000348	No	No	No	10	4.53627
29	MOL000348	No	No	No	10	4.4709
30	MOL000348	No	No	No	10	3.64943
31	MOL000416	No	No	No	10	6.08052
32	MOL000416	No	No	No	10	5.67613
33	MOL000416	No	No	No	10	5.67055
34	MOL000416	No	No	No	10	4.46667
35	MOL000416	No	No	No	10	3.89581
36	MOL000416	No	No	No	10	3.43388
37	MOL000416	No	No	No	10	3.19319
38	MOL000416	No	No	No	10	3.13327
39	MOL000416	No	No	No	10	3.11487
40	MOL000416	No	No	No	10	2.95125
41	MOL000472	No	No	No	10	20.9765
42	MOL000472	No	No	No	10	20.0984
43	MOL000472	No	No	No	10	19.4289
44	MOL000472	No	No	No	10	19.0768
45	MOL000472	No	No	No	10	18.4504
46	MOL000472	No	No	No	10	18.2738
47	MOL000472	No	No	No	10	18.2243
48	MOL000472	No	No	No	10	18.0829
49	MOL000472	No	No	No	10	17.9882
50	MOL000472	No	No	No	10	17.9618
51	MOL000635	No	No	No	10	17.787
52	MOL000635	No	No	No	10	17.3233
53	MOL000635	No	No	No	10	16.9917
54	MOL000635	No	No	No	10	16.6987
55	MOL000635	No	No	No	10	16.6087
56	MOL000635	No	No	No	10	16.6043
57	MOL000635	No	No	No	10	16.5873
58	MOL000635	No	No	No	10	16.5742
59	MOL000635	No	No	No	10	16.5433
60	MOL000635	No	No	No	10	16.4757
61	MOL000748	No	No	No	10	22.0187
62	MOL000748	No	No	No	10	21.6049
63	MOL000748	No	No	No	10	21.4722
64	MOL000748	No	No	No	10	20.8878
65	MOL000748	No	No	No	10	20.7384
66	MOL000748	No	No	No	10	20.2001
67	MOL000748	No	No	No	10	19.5136
68	MOL000748	No	No	No	10	19.2049
69	MOL000748	No	No	No	10	19.0091
70	MOL000748	No	No	No	10	18.3736
71	MOL001689	No	No	No	10	17.1349
72	MOL001689	No	No	No	10	17.0975
73	MOL001689	No	No	No	10	17.0151
74	MOL001689	No	No	No	10	16.8323
75	MOL001689	No	No	No	10	16.7846
76	MOL001689	No	No	No	10	16.3272
77	MOL001689	No	No	No	10	16.2707
78	MOL001689	No	No	No	10	15.9042
79	MOL001689	No	No	No	10	15.8292
80	MOL001689	No	No	No	10	15.7547
81	MOL001720	No	No	No	10	16.9005
82	MOL001720	No	No	No	10	16.2814
83	MOL001720	No	No	No	10	15.9899
84	MOL001720	No	No	No	10	15.1564
85	MOL001720	No	No	No	10	15.0614
86	MOL001720	No	No	No	10	15
87	MOL001720	No	No	No	10	14.8713
88	MOL001720	No	No	No	10	14.7692
89	MOL001720	No	No	No	10	14.6264
90	MOL001720	No	No	No	10	14.4975
91	MOL001723	No	No	No	10	10.4906
92	MOL001723	No	No	No	10	10.2893
93	MOL001723	No	No	No	10	9.36995
94	MOL001723	No	No	No	10	9.33995
95	MOL001723	No	No	No	10	9.29731
96	MOL001723	No	No	No	10	9.27197
97	MOL001723	No	No	No	10	9.06307
98	MOL001723	No	No	No	10	8.9366
99	MOL001723	No	No	No	10	8.85493
100	MOL001723	No	No	No	10	8.16703
101	MOL001725	No	No	No	10	13.4563
102	MOL001725	No	No	No	10	13.3485
103	MOL001725	No	No	No	10	13.1857
104	MOL001725	No	No	No	10	13.0923
105	MOL001725	No	No	No	10	13.0293
106	MOL001725	No	No	No	10	12.9404
107	MOL001725	No	No	No	10	12.7967
108	MOL001725	No	No	No	10	12.652
109	MOL001725	No	No	No	10	12.65
110	MOL001725	No	No	No	10	12.6237
111	MOL001728	No	No	No	10	24.256
112	MOL001728	No	No	No	10	22.9365
113	MOL001728	No	No	No	10	22.3879
114	MOL001728	No	No	No	10	22.0001
115	MOL001728	No	No	No	10	21.2305
116	MOL001728	No	No	No	10	21.0767
117	MOL001728	No	No	No	10	20.9095
118	MOL001728	No	No	No	10	20.5675
119	MOL001728	No	No	No	10	20.0023
120	MOL001728	No	No	No	10	19.8698
121	MOL001729	No	No	No	10	19.9042
122	MOL001729	No	No	No	10	18.2831
123	MOL001729	No	No	No	10	18.1686
124	MOL001729	No	No	No	10	18.0818
125	MOL001729	No	No	No	10	18.0375
126	MOL001729	No	No	No	10	17.9989
127	MOL001729	No	No	No	10	17.3934
128	MOL001729	No	No	No	10	17.3749
129	MOL001729	No	No	No	10	17.3415
130	MOL001729	No	No	No	10	17.2828
131	MOL001730	No	No	No	10	11.1734
132	MOL001730	No	No	No	10	10.3553
133	MOL001730	No	No	No	10	10.0674
134	MOL001730	No	No	No	10	9.79528
135	MOL001730	No	No	No	10	9.57
136	MOL001730	No	No	No	10	9.46568
137	MOL001730	No	No	No	10	9.43677
138	MOL001730	No	No	No	10	9.36104
139	MOL001730	No	No	No	10	9.33907
140	MOL001730	No	No	No	10	9.30692
141	MOL001733	No	No	No	10	14.5234
142	MOL001733	No	No	No	10	13.2479
143	MOL001733	No	No	No	10	12.7369
144	MOL001733	No	No	No	10	12.151
145	MOL001733	No	No	No	10	12.1158
146	MOL001733	No	No	No	10	11.8571
147	MOL001733	No	No	No	10	11.6273
148	MOL001733	No	No	No	10	11.5168
149	MOL001733	No	No	No	10	10.9967
150	MOL001733	No	No	No	10	10.6027
151	MOL001734	No	No	No	10	23.253
152	MOL001734	No	No	No	10	22.4584
153	MOL001734	No	No	No	10	22.0792
154	MOL001734	No	No	No	10	22.0065
155	MOL001734	No	No	No	10	21.6758
156	MOL001734	No	No	No	10	20.6822
157	MOL001734	No	No	No	10	20.6361
158	MOL001734	No	No	No	10	20.2828
159	MOL001734	No	No	No	10	20.2771
160	MOL001734	No	No	No	10	19.9359
161	MOL001735	No	No	No	10	21.2302
162	MOL001735	No	No	No	10	18.1435
163	MOL001735	No	No	No	10	17.1629
164	MOL001735	No	No	No	10	16.3819
165	MOL001735	No	No	No	10	15.4258
166	MOL001735	No	No	No	10	15.1234
167	MOL001735	No	No	No	10	14.9758
168	MOL001735	No	No	No	10	14.9511
169	MOL001735	No	No	No	10	14.9314
170	MOL001735	No	No	No	10	14.6509
171	MOL001736	No	No	No	10	24.0675
172	MOL001736	No	No	No	10	24.014
173	MOL001736	No	No	No	10	23.2752
174	MOL001736	No	No	No	10	21.5808
175	MOL001736	No	No	No	10	21.4873
176	MOL001736	No	No	No	10	21.1402
177	MOL001736	No	No	No	10	20.8496
178	MOL001736	No	No	No	10	19.2302
179	MOL001736	No	No	No	10	19.0355
180	MOL001736	No	No	No	10	19.026
181	MOL001737	No	No	No	10	14.3289
182	MOL001737	No	No	No	10	14.1385
183	MOL001737	No	No	No	10	13.9548
184	MOL001737	No	No	No	10	13.6983
185	MOL001737	No	No	No	10	12.9196
186	MOL001737	No	No	No	10	12.8085
187	MOL001737	No	No	No	10	12.7524
188	MOL001737	No	No	No	10	12.6418
189	MOL001737	No	No	No	10	12.5521
190	MOL001737	No	No	No	10	12.0175
191	MOL001744	No	No	No	10	16.6203
192	MOL001744	No	No	No	10	16.5829
193	MOL001744	No	No	No	10	16.5711
194	MOL001744	No	No	No	10	16.3413
195	MOL001744	No	No	No	10	16.2118
196	MOL001744	No	No	No	10	16.0919
197	MOL001744	No	No	No	10	15.9829
198	MOL001744	No	No	No	10	15.818
199	MOL001744	No	No	No	10	15.7612
200	MOL001744	No	No	No	10	15.6474
201	MOL001751	No	No	No	10	21.9662
202	MOL001751	No	No	No	10	21.4368
203	MOL001751	No	No	No	10	20.8679
204	MOL001751	No	No	No	10	20.0221
205	MOL001751	No	No	No	10	19.6193
206	MOL001751	No	No	No	10	19.5539
207	MOL001751	No	No	No	10	19.5519
208	MOL001751	No	No	No	10	19.5174
209	MOL001751	No	No	No	10	19.0523
210	MOL001751	No	No	No	10	18.6259
211	MOL001752	No	No	No	10	14.113
212	MOL001752	No	No	No	10	13.8045
213	MOL001752	No	No	No	10	13.6368
214	MOL001752	No	No	No	10	13.6011
215	MOL001752	No	No	No	10	13.1757
216	MOL001752	No	No	No	10	12.7851
217	MOL001752	No	No	No	10	12.6254
218	MOL001752	No	No	No	10	12.5685
219	MOL001752	No	No	No	10	12.534
220	MOL001752	No	No	No	10	12.4822
221	MOL001756	No	No	No	10	-4.9236
222	MOL001756	No	No	No	10	-4.93626
223	MOL001756	No	No	No	10	-4.9652
224	MOL001756	No	No	No	10	-5.1612
225	MOL001756	No	No	No	10	-5.60892
226	MOL001756	No	No	No	10	-5.68192
227	MOL001756	No	No	No	10	-5.80971
228	MOL001756	No	No	No	10	-5.93593
229	MOL001756	No	No	No	10	-6.25821
230	MOL001756	No	No	No	10	-6.26357
231	MOL001757	No	No	No	10	8.24972
232	MOL001757	No	No	No	10	7.94904
233	MOL001757	No	No	No	10	7.68859
234	MOL001757	No	No	No	10	7.37129
235	MOL001757	No	No	No	10	7.33187
236	MOL001757	No	No	No	10	6.92674
237	MOL001757	No	No	No	10	6.87238
238	MOL001757	No	No	No	10	6.82401
239	MOL001757	No	No	No	10	6.80236
240	MOL001757	No	No	No	10	6.32797
241	MOL001758	No	No	No	10	21.7682
242	MOL001758	No	No	No	10	21.4008
243	MOL001758	No	No	No	10	20.7462
244	MOL001758	No	No	No	10	20.1414
245	MOL001758	No	No	No	10	20.0088
246	MOL001758	No	No	No	10	19.931
247	MOL001758	No	No	No	10	19.8236
248	MOL001758	No	No	No	10	19.5595
249	MOL001758	No	No	No	10	19.5584
250	MOL001758	No	No	No	10	19.179
251	MOL001759	No	No	No	10	11.8879
252	MOL001759	No	No	No	10	11.7323
253	MOL001759	No	No	No	10	11.3647
254	MOL001759	No	No	No	10	11.0992
255	MOL001759	No	No	No	10	10.9991
256	MOL001759	No	No	No	10	10.9289
257	MOL001759	No	No	No	10	10.8881
258	MOL001759	No	No	No	10	10.8491
259	MOL001759	No	No	No	10	10.6785
260	MOL001759	No	No	No	10	10.5472
261	MOL001761	No	No	No	10	15.1554
262	MOL001761	No	No	No	10	14.5325
263	MOL001761	No	No	No	10	13.8807
264	MOL001761	No	No	No	10	13.7814
265	MOL001761	No	No	No	10	13.5532
266	MOL001761	No	No	No	10	13.3399
267	MOL001761	No	No	No	10	13.1617
268	MOL001761	No	No	No	10	12.6048
269	MOL001761	No	No	No	10	12.3777
270	MOL001761	No	No	No	10	12.2548
271	MOL001762	No	No	No	10	12.6326
272	MOL001762	No	No	No	10	12.5062
273	MOL001762	No	No	No	10	12.4271
274	MOL001762	No	No	No	10	12.288
275	MOL001762	No	No	No	10	11.7977
276	MOL001762	No	No	No	10	11.6363
277	MOL001762	No	No	No	10	11.1571
278	MOL001762	No	No	No	10	10.9903
279	MOL001762	No	No	No	10	10.9674
280	MOL001762	No	No	No	10	10.964
281	MOL001763	No	No	No	10	10.8023
282	MOL001763	No	No	No	10	10.7153
283	MOL001763	No	No	No	10	10.3825
284	MOL001763	No	No	No	10	10.2652
285	MOL001763	No	No	No	10	9.67904
286	MOL001763	No	No	No	10	9.33948
287	MOL001763	No	No	No	10	8.77302
288	MOL001763	No	No	No	10	8.53237
289	MOL001763	No	No	No	10	8.36205
290	MOL001763	No	No	No	10	8.22988
291	MOL001764	No	No	No	10	10.0071
292	MOL001764	No	No	No	10	9.89066
293	MOL001764	No	No	No	10	9.60491
294	MOL001764	No	No	No	10	9.44086
295	MOL001764	No	No	No	10	8.75317
296	MOL001764	No	No	No	10	8.46748
297	MOL001764	No	No	No	10	8.30236
298	MOL001764	No	No	No	10	7.94526
299	MOL001764	No	No	No	10	7.89438
300	MOL001764	No	No	No	10	7.85825
301	MOL001765	No	No	No	10	16.7577
302	MOL001765	No	No	No	10	16.0638
303	MOL001765	No	No	No	10	16.0575
304	MOL001765	No	No	No	10	15.5495
305	MOL001765	No	No	No	10	15.2853
306	MOL001765	No	No	No	10	15.2549
307	MOL001765	No	No	No	10	15.1227
308	MOL001765	No	No	No	10	15.0411
309	MOL001765	No	No	No	10	14.9151
310	MOL001765	No	No	No	10	14.9109
311	MOL001766	No	No	No	10	1.32364
312	MOL001766	No	No	No	10	1.12693
313	MOL001766	No	No	No	10	1.01359
314	MOL001766	No	No	No	10	0.794784
315	MOL001766	No	No	No	10	0.776984
316	MOL001766	No	No	No	10	0.754018
317	MOL001766	No	No	No	10	0.704244
318	MOL001766	No	No	No	10	0.678778
319	MOL001766	No	No	No	10	0.566333
320	MOL001766	No	No	No	10	0.489074
321	MOL001767	No	No	No	10	-25.1361
322	MOL001767	No	No	No	10	-26.1456
323	MOL001767	No	No	No	10	-27.3199
324	MOL001767	No	No	No	10	-29.5508
325	MOL001767	No	No	No	10	-32.3075
326	MOL001767	No	No	No	10	-32.3945
327	MOL001767	No	No	No	10	-32.413
328	MOL001767	No	No	No	10	-32.647
329	MOL001767	No	No	No	10	-32.9102
330	MOL001767	No	No	No	10	-33.6006
331	MOL001768	No	No	No	10	22.4009
332	MOL001768	No	No	No	10	22.3663
333	MOL001768	No	No	No	10	22.2684
334	MOL001768	No	No	No	10	22.1661
335	MOL001768	No	No	No	10	22.1599
336	MOL001768	No	No	No	10	22.0403
337	MOL001768	No	No	No	10	21.8956
338	MOL001768	No	No	No	10	21.8851
339	MOL001768	No	No	No	10	21.8361
340	MOL001768	No	No	No	10	21.7053
341	MOL001773	No	No	No	10	7.68432
342	MOL001773	No	No	No	10	7.60278
343	MOL001773	No	No	No	10	7.50745
344	MOL001773	No	No	No	10	7.45731
345	MOL001773	No	No	No	10	7.2946
346	MOL001773	No	No	No	10	7.21432
347	MOL001773	No	No	No	10	7.18542
348	MOL001773	No	No	No	10	7.10382
349	MOL001773	No	No	No	10	7.09214
350	MOL001773	No	No	No	10	6.9305
351	MOL001778	No	No	No	10	16.3679
352	MOL001778	No	No	No	10	14.8794
353	MOL001778	No	No	No	10	14.721
354	MOL001778	No	No	No	10	14.4303
355	MOL001778	No	No	No	10	14.4045
356	MOL001778	No	No	No	10	14.2852
357	MOL001778	No	No	No	10	14.1112
358	MOL001778	No	No	No	10	14.0571
359	MOL001778	No	No	No	10	13.9296
360	MOL001778	No	No	No	10	13.8526
361	MOL001780	No	No	No	10	21.1583
362	MOL001780	No	No	No	10	19.8556
363	MOL001780	No	No	No	10	19.387
364	MOL001780	No	No	No	10	19.3861
365	MOL001780	No	No	No	10	19.1441
366	MOL001780	No	No	No	10	19.0904
367	MOL001780	No	No	No	10	19.0466
368	MOL001780	No	No	No	10	19.0022
369	MOL001780	No	No	No	10	18.9654
370	MOL001780	No	No	No	10	18.6436
371	MOL001781	No	No	No	10	-23.6838
372	MOL001781	No	No	No	10	-26.1717
373	MOL001781	No	No	No	10	-26.1792
374	MOL001781	No	No	No	10	-26.347
375	MOL001781	No	No	No	10	-26.4349
376	MOL001781	No	No	No	10	-26.4567
377	MOL001781	No	No	No	10	-26.4999
378	MOL001781	No	No	No	10	-27.0008
379	MOL001781	No	No	No	10	-27.3264
380	MOL001781	No	No	No	10	-27.3679
381	MOL001782	No	No	No	10	-33.0375
382	MOL001782	No	No	No	10	-33.1071
383	MOL001782	No	No	No	10	-33.3622
384	MOL001782	No	No	No	10	-33.4878
385	MOL001782	No	No	No	10	-33.5877
386	MOL001782	No	No	No	10	-33.9913
387	MOL001782	No	No	No	10	-34.0145
388	MOL001782	No	No	No	10	-34.0179
389	MOL001782	No	No	No	10	-34.0578
390	MOL001782	No	No	No	10	-34.1169
391	MOL001785	No	No	No	10	-5.62357
392	MOL001785	No	No	No	10	-5.82956
393	MOL001785	No	No	No	10	-6.66246
394	MOL001785	No	No	No	10	-6.69176
395	MOL001785	No	No	No	10	-6.88114
396	MOL001785	No	No	No	10	-6.90104
397	MOL001785	No	No	No	10	-7.05024
398	MOL001785	No	No	No	10	-7.1428
399	MOL001785	No	No	No	10	-7.19847
400	MOL001785	No	No	No	10	-7.26131
401	MOL001788	No	No	No	10	10.0862
402	MOL001788	No	No	No	10	9.7903
403	MOL001788	No	No	No	10	9.7835
404	MOL001788	No	No	No	10	9.77302
405	MOL001788	No	No	No	10	9.64383
406	MOL001788	No	No	No	10	9.56463
407	MOL001788	No	No	No	10	9.42797
408	MOL001788	No	No	No	10	9.40487
409	MOL001788	No	No	No	10	9.33476
410	MOL001788	No	No	No	10	9.2911
411	MOL001789	No	No	No	10	19.7213
412	MOL001789	No	No	No	10	17.1627
413	MOL001789	No	No	No	10	16.7368
414	MOL001789	No	No	No	10	16.4805
415	MOL001789	No	No	No	10	14.4483
416	MOL001789	No	No	No	10	14.2383
417	MOL001789	No	No	No	10	12.9558
418	MOL001789	No	No	No	10	12.851
419	MOL001789	No	No	No	10	12.5401
420	MOL001789	No	No	No	10	12.4474
421	MOL001791	No	No	No	10	5.20029
422	MOL001791	No	No	No	10	4.83767
423	MOL001791	No	No	No	10	4.77842
424	MOL001791	No	No	No	10	4.56322
425	MOL001791	No	No	No	10	4.32456
426	MOL001791	No	No	No	10	4.02143
427	MOL001791	No	No	No	10	3.6276
428	MOL001791	No	No	No	10	3.18063
429	MOL001791	No	No	No	10	2.84546
430	MOL001791	No	No	No	10	2.67189
431	MOL001792	No	No	No	10	17.5111
432	MOL001792	No	No	No	10	17.3006
433	MOL001792	No	No	No	10	17.243
434	MOL001792	No	No	No	10	17.1648
435	MOL001792	No	No	No	10	17.1185
436	MOL001792	No	No	No	10	16.6967
437	MOL001792	No	No	No	10	16.5975
438	MOL001792	No	No	No	10	16.4893
439	MOL001792	No	No	No	10	16.3828
440	MOL001792	No	No	No	10	16.368
441	MOL001796	No	No	No	10	23.3536
442	MOL001796	No	No	No	10	22.618
443	MOL001796	No	No	No	10	22.1706
444	MOL001796	No	No	No	10	22.1579
445	MOL001796	No	No	No	10	21.8238
446	MOL001796	No	No	No	10	21.7941
447	MOL001796	No	No	No	10	21.7193
448	MOL001796	No	No	No	10	21.4932
449	MOL001796	No	No	No	10	21.4578
450	MOL001796	No	No	No	10	21.4384
451	MOL001798	No	No	No	10	21.6497
452	MOL001798	No	No	No	10	17.5036
453	MOL001798	No	No	No	10	17.3935
454	MOL001798	No	No	No	10	17.0698
455	MOL001798	No	No	No	10	16.9901
456	MOL001798	No	No	No	10	16.6608
457	MOL001798	No	No	No	10	16.5404
458	MOL001798	No	No	No	10	16.5192
459	MOL001798	No	No	No	10	16.2575
460	MOL001798	No	No	No	10	15.9937
461	MOL001799	No	No	No	10	-76.436
462	MOL001799	No	No	No	10	-78.2727
463	MOL001799	No	No	No	10	-78.5779
464	MOL001799	No	No	No	10	-78.5787
465	MOL001799	No	No	No	10	-79.2456
466	MOL001799	No	No	No	10	-79.6452
467	MOL001799	No	No	No	10	-80.2858
468	MOL001799	No	No	No	10	-80.4238
469	MOL001799	No	No	No	10	-80.4807
470	MOL001799	No	No	No	10	-80.6029
471	MOL001802	No	No	No	10	19.028
472	MOL001802	No	No	No	10	18.8519
473	MOL001802	No	No	No	10	18.8002
474	MOL001802	No	No	No	10	18.6413
475	MOL001802	No	No	No	10	18.5441
476	MOL001802	No	No	No	10	18.4463
477	MOL001802	No	No	No	10	18.3662
478	MOL001802	No	No	No	10	18.2251
479	MOL001802	No	No	No	10	18.0581
480	MOL001802	No	No	No	10	17.8107
481	MOL001803	No	No	No	10	10.5289
482	MOL001803	No	No	No	10	7.05103
483	MOL001803	No	No	No	10	6.52072
484	MOL001803	No	No	No	10	5.40318
485	MOL001803	No	No	No	10	2.02564
486	MOL001803	No	No	No	10	1.58422
487	MOL001803	No	No	No	10	1.39779
488	MOL001803	No	No	No	10	1.24845
489	MOL001803	No	No	No	10	0.351192
490	MOL001803	No	No	No	10	0.302466
491	MOL001805	No	No	No	10	16.0734
492	MOL001805	No	No	No	10	16.0612
493	MOL001805	No	No	No	10	16.0611
494	MOL001805	No	No	No	10	15.931
495	MOL001805	No	No	No	10	15.9014
496	MOL001805	No	No	No	10	15.8018
497	MOL001805	No	No	No	10	15.7457
498	MOL001805	No	No	No	10	15.5541
499	MOL001805	No	No	No	10	15.5454
500	MOL001805	No	No	No	10	15.51
501	MOL001807	No	No	No	10	18.222
502	MOL001807	No	No	No	10	18.1224
503	MOL001807	No	No	No	10	17.6968
504	MOL001807	No	No	No	10	17.3257
505	MOL001807	No	No	No	10	17.2415
506	MOL001807	No	No	No	10	17.12
507	MOL001807	No	No	No	10	17.0069
508	MOL001807	No	No	No	10	16.971
509	MOL001807	No	No	No	10	16.8987
510	MOL001807	No	No	No	10	16.7358
511	MOL001808	No	No	No	10	-9.85471
512	MOL001808	No	No	No	10	-10.1493
513	MOL001808	No	No	No	10	-10.3532
514	MOL001808	No	No	No	10	-10.7598
515	MOL001808	No	No	No	10	-10.9083
516	MOL001808	No	No	No	10	-10.9339
517	MOL001808	No	No	No	10	-10.9742
518	MOL001808	No	No	No	10	-11.0281
519	MOL001808	No	No	No	10	-11.0467
520	MOL001808	No	No	No	10	-11.092
521	MOL001810	No	No	No	10	-38.923
522	MOL001810	No	No	No	10	-39.2949
523	MOL001810	No	No	No	10	-40.5733
524	MOL001810	No	No	No	10	-40.5803
525	MOL001810	No	No	No	10	-40.6291
526	MOL001810	No	No	No	10	-40.6663
527	MOL001810	No	No	No	10	-40.7229
528	MOL001810	No	No	No	10	-40.8117
529	MOL001810	No	No	No	10	-40.9258
530	MOL001810	No	No	No	10	-40.9372
531	MOL001811	No	No	No	10	-6.23949
532	MOL001811	No	No	No	10	-6.54003
533	MOL001811	No	No	No	10	-7.07312
534	MOL001811	No	No	No	10	-7.58707
535	MOL001811	No	No	No	10	-7.63544
536	MOL001811	No	No	No	10	-7.68166
537	MOL001811	No	No	No	10	-8.0087
538	MOL001811	No	No	No	10	-8.0521
539	MOL001811	No	No	No	10	-8.06701
540	MOL001811	No	No	No	10	-8.07846
541	MOL001812	No	No	No	10	17.0141
542	MOL001812	No	No	No	10	16.9616
543	MOL001812	No	No	No	10	16.2405
544	MOL001812	No	No	No	10	15.5449
545	MOL001812	No	No	No	10	15.4058
546	MOL001812	No	No	No	10	13.7679
547	MOL001812	No	No	No	10	13.6636
548	MOL001812	No	No	No	10	13.6197
549	MOL001812	No	No	No	10	13.4973
550	MOL001812	No	No	No	10	13.1384
551	MOL001814	No	No	No	10	-12.4566
552	MOL001814	No	No	No	10	-14.4136
553	MOL001814	No	No	No	10	-15.0158
554	MOL001814	No	No	No	10	-15.181
555	MOL001814	No	No	No	10	-15.6878
556	MOL001814	No	No	No	10	-16.1437
557	MOL001814	No	No	No	10	-16.3646
558	MOL001814	No	No	No	10	-16.5997
559	MOL001814	No	No	No	10	-17.3392
560	MOL001814	No	No	No	10	-17.4077
561	MOL001820	No	No	No	10	1.8334
562	MOL001820	No	No	No	10	-1.72669
563	MOL001820	No	No	No	10	-2.17951
564	MOL001820	No	No	No	10	-2.69813
565	MOL001820	No	No	No	10	-2.81414
566	MOL001820	No	No	No	10	-2.92196
567	MOL001820	No	No	No	10	-3.02557
568	MOL001820	No	No	No	10	-3.15135
569	MOL001820	No	No	No	10	-3.43035
570	MOL001820	No	No	No	10	-3.73251
571	MOL001822	No	No	No	10	21.4785
572	MOL001822	No	No	No	10	21.3936
573	MOL001822	No	No	No	10	21.2884
574	MOL001822	No	No	No	10	21.2578
575	MOL001822	No	No	No	10	21.1823
576	MOL001822	No	No	No	10	21.0626
577	MOL001822	No	No	No	10	20.9689
578	MOL001822	No	No	No	10	20.9628
579	MOL001822	No	No	No	10	20.882
580	MOL001822	No	No	No	10	20.8776
581	MOL001825	No	No	No	10	14.4513
582	MOL001825	No	No	No	10	13.8226
583	MOL001825	No	No	No	10	13.4974
584	MOL001825	No	No	No	10	13.4861
585	MOL001825	No	No	No	10	13.365
586	MOL001825	No	No	No	10	13.0143
587	MOL001825	No	No	No	10	13.0077
588	MOL001825	No	No	No	10	12.4778
589	MOL001825	No	No	No	10	12.4584
590	MOL001825	No	No	No	10	12.2984
591	MOL001827	No	No	No	10	12.9463
592	MOL001827	No	No	No	10	12.8975
593	MOL001827	No	No	No	10	12.8509
594	MOL001827	No	No	No	10	12.5119
595	MOL001827	No	No	No	10	11.4964
596	MOL001827	No	No	No	10	11.2097
597	MOL001827	No	No	No	10	11.0423
598	MOL001827	No	No	No	10	10.7709
599	MOL001827	No	No	No	10	10.3934
600	MOL001827	No	No	No	10	10.1945
601	MOL001830	No	No	No	10	15.9151
602	MOL001830	No	No	No	10	15.7362
603	MOL001830	No	No	No	10	15.4593
604	MOL001830	No	No	No	10	14.9566
605	MOL001830	No	No	No	10	14.648
606	MOL001830	No	No	No	10	14.561
607	MOL001830	No	No	No	10	14.4186
608	MOL001830	No	No	No	10	14.3012
609	MOL001830	No	No	No	10	14.0227
610	MOL001830	No	No	No	10	13.8987
611	MOL001831	No	No	No	10	2.30983
612	MOL001831	No	No	No	10	2.23267
613	MOL001831	No	No	No	10	2.19049
614	MOL001831	No	No	No	10	2.09668
615	MOL001831	No	No	No	10	1.88592
616	MOL001831	No	No	No	10	1.71604
617	MOL001831	No	No	No	10	1.60575
618	MOL001831	No	No	No	10	1.59168
619	MOL001831	No	No	No	10	1.45445
620	MOL001831	No	No	No	10	1.30697
621	MOL001833	No	No	No	10	28.5618
622	MOL001833	No	No	No	10	27.7063
623	MOL001833	No	No	No	10	27.6055
624	MOL001833	No	No	No	10	27.011
625	MOL001833	No	No	No	10	26.9428
626	MOL001833	No	No	No	10	25.99
627	MOL001833	No	No	No	10	25.5768
628	MOL001833	No	No	No	10	25.4888
629	MOL001833	No	No	No	10	25.118
630	MOL001833	No	No	No	10	25.0432
631	MOL001834	No	No	No	10	-7.65767
632	MOL001834	No	No	No	10	-8.21469
633	MOL001834	No	No	No	10	-9.0309
634	MOL001834	No	No	No	10	-9.64081
635	MOL001834	No	No	No	10	-10.1489
636	MOL001834	No	No	No	10	-10.3353
637	MOL001834	No	No	No	10	-10.4845
638	MOL001834	No	No	No	10	-10.9593
639	MOL001834	No	No	No	10	-11.3989
640	MOL001834	No	No	No	10	-11.8963
641	MOL001837	No	No	No	10	17.9756
642	MOL001837	No	No	No	10	17.79
643	MOL001837	No	No	No	10	16.2791
644	MOL001837	No	No	No	10	15.7184
645	MOL001837	No	No	No	10	15.5067
646	MOL001837	No	No	No	10	15.4301
647	MOL001837	No	No	No	10	15.4022
648	MOL001837	No	No	No	10	15.3115
649	MOL001837	No	No	No	10	15.1801
650	MOL001837	No	No	No	10	15.1622
651	MOL001841	No	No	No	10	19.3336
652	MOL001841	No	No	No	10	18.9862
653	MOL001841	No	No	No	10	18.6844
654	MOL001841	No	No	No	10	18.1044
655	MOL001841	No	No	No	10	17.5116
656	MOL001841	No	No	No	10	17.4134
657	MOL001841	No	No	No	10	17.4123
658	MOL001841	No	No	No	10	17.411
659	MOL001841	No	No	No	10	17.2873
660	MOL001841	No	No	No	10	16.8412
661	MOL001843	No	No	No	10	16.5134
662	MOL001843	No	No	No	10	16.4335
663	MOL001843	No	No	No	10	16.4116
664	MOL001843	No	No	No	10	16.3824
665	MOL001843	No	No	No	10	16.3642
666	MOL001843	No	No	No	10	15.3623
667	MOL001843	No	No	No	10	14.6571
668	MOL001843	No	No	No	10	14.3935
669	MOL001843	No	No	No	10	14.129
670	MOL001843	No	No	No	10	13.9645
671	MOL001845	No	No	No	10	10.738
672	MOL001845	No	No	No	10	9.54271
673	MOL001845	No	No	No	10	8.57389
674	MOL001845	No	No	No	10	8.40038
675	MOL001845	No	No	No	10	7.96532
676	MOL001845	No	No	No	10	7.65542
677	MOL001845	No	No	No	10	7.55323
678	MOL001845	No	No	No	10	7.53986
679	MOL001845	No	No	No	10	7.5135
680	MOL001845	No	No	No	10	6.38906
681	MOL002307	No	No	No	10	-76.7041
682	MOL002307	No	No	No	10	-78.6793
683	MOL002307	No	No	No	10	-78.8729
684	MOL002307	No	No	No	10	-79.9208
685	MOL002307	No	No	No	10	-81.3968
686	MOL002307	No	No	No	10	-81.4088
687	MOL002307	No	No	No	10	-82.0402
688	MOL002307	No	No	No	10	-82.3114
689	MOL002307	No	No	No	10	-82.7913
690	MOL002307	No	No	No	10	-82.9014
691	MOL002308	No	No	No	10	12.6284
692	MOL002308	No	No	No	10	10.5759
693	MOL002308	No	No	No	10	10.1414
694	MOL002308	No	No	No	10	9.90398
695	MOL002308	No	No	No	10	9.14628
696	MOL002308	No	No	No	10	8.48824
697	MOL002308	No	No	No	10	8.38709
698	MOL002308	No	No	No	10	8.26586
699	MOL002308	No	No	No	10	7.89394
700	MOL002308	No	No	No	10	7.72015
701	MOL002309	No	No	No	10	-27.0424
702	MOL002309	No	No	No	10	-27.4572
703	MOL002309	No	No	No	10	-28.0011
704	MOL002309	No	No	No	10	-32.8538
705	MOL002309	No	No	No	10	-33.6513
706	MOL002309	No	No	No	10	-33.9667
707	MOL002309	No	No	No	10	-33.9873
708	MOL002309	No	No	No	10	-34.1183
709	MOL002309	No	No	No	10	-34.1431
710	MOL002309	No	No	No	10	-34.1769
711	MOL002311	No	No	No	10	-19.0945
712	MOL002311	No	No	No	10	-21.3681
713	MOL002311	No	No	No	10	-21.4043
714	MOL002311	No	No	No	10	-21.4547
715	MOL002311	No	No	No	10	-21.5193
716	MOL002311	No	No	No	10	-21.7563
717	MOL002311	No	No	No	10	-21.8821
718	MOL002311	No	No	No	10	-21.9059
719	MOL002311	No	No	No	10	-22.0382
720	MOL002311	No	No	No	10	-22.1956
721	MOL002317	No	No	No	10	14.3742
722	MOL002317	No	No	No	10	12.7232
723	MOL002317	No	No	No	10	12.666
724	MOL002317	No	No	No	10	12.2704
725	MOL002317	No	No	No	10	12.1734
726	MOL002317	No	No	No	10	12.0746
727	MOL002317	No	No	No	10	12.0572
728	MOL002317	No	No	No	10	12.0555
729	MOL002317	No	No	No	10	12.0408
730	MOL002317	No	No	No	10	12.014
731	MOL002323	No	No	No	10	-0.937305
732	MOL002323	No	No	No	10	-1.04438
733	MOL002323	No	No	No	10	-1.13597
734	MOL002323	No	No	No	10	-1.14799
735	MOL002323	No	No	No	10	-1.1687
736	MOL002323	No	No	No	10	-1.49565
737	MOL002323	No	No	No	10	-1.70393
738	MOL002323	No	No	No	10	-1.72867
739	MOL002323	No	No	No	10	-1.8898
740	MOL002323	No	No	No	10	-1.97684
741	323	No	No	No	10	16.3688
742	323	No	No	No	10	15.8901
743	323	No	No	No	10	15.4764
744	323	No	No	No	10	15.4408
745	323	No	No	No	10	15.086
746	323	No	No	No	10	14.9702
747	323	No	No	No	10	14.5962
748	323	No	No	No	10	13.8196
749	323	No	No	No	10	13.731
750	323	No	No	No	10	13.7277
751	86895	No	No	No	10	-5.1101
752	86895	No	No	No	10	-5.35053
753	86895	No	No	No	10	-5.4861
754	86895	No	No	No	10	-5.53287
755	86895	No	No	No	10	-5.97905
756	86895	No	No	No	10	-6.07714
757	86895	No	No	No	10	-6.11264
758	86895	No	No	No	10	-7.82178
759	86895	No	No	No	10	-7.84813
760	86895	No	No	No	10	-7.85795
761	1794427	No	No	No	10	11.377
762	1794427	No	No	No	10	11.3498
763	1794427	No	No	No	10	11.0464
764	1794427	No	No	No	10	11.0145
765	1794427	No	No	No	10	10.9384
766	1794427	No	No	No	10	10.2023
767	1794427	No	No	No	10	10.1584
768	1794427	No	No	No	10	10.0707
769	1794427	No	No	No	10	10.0475
770	1794427	No	No	No	10	9.87083
771	442138	No	No	No	10	-145.264
772	442138	No	No	No	10	-146.83
773	442138	No	No	No	10	-147.433
774	442138	No	No	No	10	-147.795
775	442138	No	No	No	10	-148.121
776	442138	No	No	No	10	-148.217
777	442138	No	No	No	10	-148.544
778	442138	No	No	No	10	-148.616
779	442138	No	No	No	10	-148.903
780	442138	No	No	No	10	-148.979
781	3080750	No	No	No	10	9.32388
782	3080750	No	No	No	10	9.12251
783	3080750	No	No	No	10	7.39276
784	3080750	No	No	No	10	7.18631
785	3080750	No	No	No	10	6.70087
786	3080750	No	No	No	10	6.51982
787	3080750	No	No	No	10	5.80034
788	3080750	No	No	No	10	5.71256
789	3080750	No	No	No	10	5.25152
790	3080750	No	No	No	10	4.87089
791	5280343	No	No	No	10	27.9869
792	5280343	No	No	No	10	25.0371
793	5280343	No	No	No	10	23.0787
794	5280343	No	No	No	10	22.849
795	5280343	No	No	No	10	22.5236
796	5280343	No	No	No	10	22.4739
797	5280343	No	No	No	10	22.4434
798	5280343	No	No	No	10	22.1844
799	5280343	No	No	No	10	21.9879
800	5280343	No	No	No	10	21.751
801	5280445	No	No	No	10	28.9536
802	5280445	No	No	No	10	24.0072
803	5280445	No	No	No	10	21.473
804	5280445	No	No	No	10	21.2299
805	5280445	No	No	No	10	21.1426
806	5280445	No	No	No	10	21.0799
807	5280445	No	No	No	10	20.8791
808	5280445	No	No	No	10	20.6347
809	5280445	No	No	No	10	20.6077
810	5280445	No	No	No	10	20.5449
811	5280862	No	No	No	10	14.7844
812	5280862	No	No	No	10	14.6915
813	5280862	No	No	No	10	14.6783
814	5280862	No	No	No	10	13.9562
815	5280862	No	No	No	10	13.5535
816	5280862	No	No	No	10	13.3239
817	5280862	No	No	No	10	12.4765
818	5280862	No	No	No	10	11.4294
819	5280862	No	No	No	10	11.4293
820	5280862	No	No	No	10	11.4137
821	5281608	No	No	No	10	11.8026
822	5281608	No	No	No	10	7.10054
823	5281608	No	No	No	10	6.0848
824	5281608	No	No	No	10	5.85762
825	5281608	No	No	No	10	5.85079
826	5281608	No	No	No	10	5.8301
827	5281608	No	No	No	10	5.50778
828	5281608	No	No	No	10	4.60501
829	5281608	No	No	No	10	4.46952
830	5281608	No	No	No	10	4.29056
831	5315263	No	No	No	10	13.8643
832	5315263	No	No	No	10	5.34883
833	5315263	No	No	No	10	5.33308
834	5315263	No	No	No	10	5.15899
835	5315263	No	No	No	10	4.9872
836	5315263	No	No	No	10	4.60075
837	5315263	No	No	No	10	4.39506
838	5315263	No	No	No	10	4.28722
839	5315263	No	No	No	10	4.19916
840	5315263	No	No	No	10	4.12399
841	5351234	No	No	No	10	14.881
842	5351234	No	No	No	10	14.049
843	5351234	No	No	No	10	12.7822
844	5351234	No	No	No	10	12.4512
845	5351234	No	No	No	10	12.373
846	5351234	No	No	No	10	12.2628
847	5351234	No	No	No	10	12.1292
848	5351234	No	No	No	10	12.069
849	5351234	No	No	No	10	11.8159
850	5351234	No	No	No	10	11.8054
851	5352001	No	No	No	10	12.3941
852	5352001	No	No	No	10	11.2377
853	5352001	No	No	No	10	9.68704
854	5352001	No	No	No	10	9.45857
855	5352001	No	No	No	10	9.29248
856	5352001	No	No	No	10	9.12469
857	5352001	No	No	No	10	8.92769
858	5352001	No	No	No	10	8.80068
859	5352001	No	No	No	10	8.66555
860	5352001	No	No	No	10	8.58425
861	6918391	No	No	No	10	-26.112
862	6918391	No	No	No	10	-26.2777
863	6918391	No	No	No	10	-30.3216
864	6918391	No	No	No	10	-30.4703
865	6918391	No	No	No	10	-30.6437
866	6918391	No	No	No	10	-31.024
867	6918391	No	No	No	10	-31.0678
868	6918391	No	No	No	10	-31.113
869	6918391	No	No	No	10	-31.4345
870	6918391	No	No	No	10	-31.5167
871	8468	No	No	No	10	19.8721
872	8468	No	No	No	10	19.6996
873	8468	No	No	No	10	19.4143
874	8468	No	No	No	10	18.7824
875	8468	No	No	No	10	18.7058
876	8468	No	No	No	10	18.5756
877	8468	No	No	No	10	18.4441
878	8468	No	No	No	10	18.3462
879	8468	No	No	No	10	18.0938
880	8468	No	No	No	10	18.082
881	10748	No	No	No	10	17.4912
882	10748	No	No	No	10	17.2636
883	10748	No	No	No	10	17.0893
884	10748	No	No	No	10	16.3235
885	10748	No	No	No	10	16.3175
886	10748	No	No	No	10	16.2603
887	10748	No	No	No	10	15.839
888	10748	No	No	No	10	15.7517
889	10748	No	No	No	10	15.7397
890	10748	No	No	No	10	15.6576
891	5281677	No	No	No	10	15.2756
892	5281677	No	No	No	10	12.2472
893	5281677	No	No	No	10	11.3346
894	5281677	No	No	No	10	11.1645
895	5281677	No	No	No	10	11.0777
896	5281677	No	No	No	10	11.0173
897	5281677	No	No	No	10	9.79984
898	5281677	No	No	No	10	9.67123
899	5281677	No	No	No	10	9.28171
900	5281677	No	No	No	10	8.83683
