# Supplementary material for: Discovery of Multitarget-Directed Ligands Against Influenza A Virus From Compound Yizhihao Through a Predictive System for Compound-Protein Interactions
Source: Front Cell Infect Microbiol. 2020 Feb 11;10:16. doi: 10.3389/fcimb.2020.00016 (PMC7026480; doi:10.3389/fcimb.2020.00016)
Supplement: Supplementary file 2 [file Table_2.xlsx]

## Sheet: Sheet1
Table S2: Detailed information on the 12 NB models.
Index	Name	Visible	Tagged	Visibility Locked	Color	Calculate Charges	resource	ALogP	Molecular_Weight	Num_AromaticRings	Num_H_Acceptors	Num_H_Donors	Num_Rings	Num_RotatableBonds	Molecular_FractionalPolarSurfaceArea	1	1#Enrichment	1#EstPGood	1#Prediction	10	10#Enrichment	10#EstPGood	10#Prediction	11	11#Enrichment	11#EstPGood	11#Prediction	12	12#Enrichment	12#EstPGood	12#Prediction	13	13#Enrichment	13#EstPGood	13#Prediction	14	14#Enrichment	14#EstPGood	14#Prediction	15	15#Enrichment	15#EstPGood	15#Prediction	16	16#Enrichment	16#EstPGood	16#Prediction	17	17#Enrichment
1	MOL000008	TRUE	FALSE	FALSE	255 255 255 255	FALSE	banlangen	2.41	270.237	2	5	3	3	1	0.352	-33.0482	0.0315499	0.00788748	FALSE	2.29834	2.63189	0.669935	TRUE	-17.334	0.00129623	0.000325518	FALSE	0.257382	2.69424	0.677562	TRUE	-11.612	0.0413778	0.0103445	TRUE	-7.84178	0.0431057	0.0107764	FALSE	-15.5078	0.000214915	5.39654e-05	FALSE	6.54932	1.66697	0.416742	TRUE	24.2046	3.84533
2	MOL000057	FALSE	FALSE	FALSE	255 255 255 255	FALSE	banlangen	3.924	278.343	1	4	0	1	8	0.165	-10.4354	0.323351	0.0808376	FALSE	-5.06579	0.601196	0.153032	TRUE	-11.9521	0.00954415	0.0023968	TRUE	-19.267	0.0444022	0.0111665	FALSE	-21.7722	0.0027942	0.00069855	FALSE	-7.17356	0.0523837	0.0130959	FALSE	-3.22695	0.025531	0.00641087	FALSE	-0.672054	0.996766	0.249192	TRUE	1.2693	1.0626
3	MOL000135	FALSE	FALSE	FALSE	255 255 255 255	FALSE	banlangen	1.29	186.21	1	2	0	3	0	0.18	-6.73577	0.445871	0.111468	FALSE	0.0578996	1.91473	0.487387	TRUE	-2.972	0.30412	0.076373	TRUE	-27.8585	0.00911898	0.00229329	FALSE	-21.4108	0.00307196	0.000767989	FALSE	-14.3737	0.00712046	0.00178012	FALSE	-13.3743	0.000491547	0.000123428	FALSE	-7.38286	0.584471	0.146118	FALSE	-5.79754	0.274261
4	MOL000347	FALSE	FALSE	FALSE	255 255 255 255	FALSE	banlangen	-0.512	372.367	1	9	5	2	7	0.363	-78.5822	7.47539e-05	1.86885e-05	FALSE	4.86826	3.27709	0.834168	TRUE	-51.7191	3.32754e-08	8.35637e-09	FALSE	-9.93039	0.374654	0.09422	FALSE	-28.3711	0.000503888	0.000125972	FALSE	11.5755	3.60987	0.902467	TRUE	-15.6604	0.000202578	5.08676e-05	FALSE	-0.39155	1.01843	0.254608	TRUE	-2.53955	0.539732
5	MOL000348	FALSE	FALSE	FALSE	255 255 255 255	FALSE	banlangen	1.418	210.226	1	4	2	1	4	0.25	-11.8963	0.283265	0.0708162	FALSE	4.26629	3.15556	0.803234	TRUE	-11.1422	0.0129857	0.00326106	TRUE	-6.99796	0.749215	0.188416	FALSE	-14.3173	0.0200932	0.0050233	FALSE	-4.64945	0.111163	0.0277907	FALSE	-13.8202	0.000413433	0.000103814	FALSE	0.915547	1.12429	0.281072	TRUE	6.07511	1.98821
6	MOL000356	FALSE	FALSE	FALSE	255 255 255 255	FALSE	banlangen	7.403	426.717	0	1	1	5	1	0.04	-33.8663	0.0287269	0.00718172	FALSE	-0.615933	1.69617	0.431751	TRUE	-14.1468	0.0041833	0.00105054	FALSE	-20.2419	0.0363406	0.00913912	FALSE	-17.614	0.00836219	0.00209055	FALSE	-10.3896	0.020896	0.00522399	FALSE	-20.409	3.23228e-05	8.11629e-06	FALSE	-14.0148	0.341136	0.0852839	FALSE	-11.4494	0.0733593
7	MOL000357	FALSE	FALSE	FALSE	255 255 255 255	FALSE	banlangen	6.337	576.847	0	6	4	5	9	0.16	-118.953	8.99938e-08	2.24985e-08	FALSE	-1.00151	1.57448	0.400777	TRUE	-45.0262	1.93228e-07	4.8525e-08	FALSE	-38.7184	0.00225879	0.000568053	FALSE	-35.5709	8.09004e-05	2.02251e-05	FALSE	-11.1622	0.0168834	0.00422084	FALSE	-36.5604	6.6877e-08	1.67929e-08	FALSE	-41.0515	0.0504448	0.0126112	FALSE	-46.4042	2.24343e-06
8	MOL000358	FALSE	FALSE	FALSE	255 255 255 255	FALSE	banlangen	8.084	414.707	0	1	1	4	6	0.042	-36.8226	0.0200908	0.00502269	FALSE	-0.34039	1.78483	0.454321	TRUE	-19.0077	0.000709619	0.000178205	FALSE	-42.9814	0.00158241	0.000397954	FALSE	-30.0981	0.000323687	8.09217e-05	FALSE	-16.7635	0.00392968	0.00098242	FALSE	-33.8691	1.86057e-07	4.6719e-08	FALSE	-36.9284	0.0647015	0.0161754	FALSE	-43.6983	5.65741e-06
9	MOL000359	FALSE	FALSE	FALSE	255 255 255 255	FALSE	banlangen	8.084	414.707	0	1	1	4	6	0.042	-36.8226	0.0200908	0.00502269	FALSE	-0.34039	1.78483	0.454321	TRUE	-19.0077	0.000709619	0.000178205	FALSE	-42.9814	0.00158241	0.000397954	FALSE	-30.0981	0.000323687	8.09217e-05	FALSE	-16.7635	0.00392968	0.00098242	FALSE	-33.8691	1.86057e-07	4.6719e-08	FALSE	-36.9284	0.0647015	0.0161754	FALSE	-43.6983	5.65741e-06
10	MOL000416	FALSE	FALSE	FALSE	255 255 255 255	FALSE	banlangen	2.513	360.401	2	6	3	3	6	0.24	-18.7009	0.14742	0.036855	FALSE	3.22723	2.89355	0.736539	TRUE	-14.7815	0.0033044	0.000829827	FALSE	-7.62781	0.647636	0.162871	FALSE	-14.227	0.020583	0.00514575	FALSE	-10.0212	0.0231568	0.0057892	FALSE	-23.0818	1.15461e-05	2.89925e-06	FALSE	-13.9853	0.341947	0.0854867	FALSE	-7.10875	0.204828
11	MOL000441	FALSE	FALSE	FALSE	255 255 255 255	FALSE	banlangen	7.503	424.702	0	1	0	5	1	0.034	-21.0296	0.116419	0.0291047	FALSE	1.51673	2.39062	0.608521	TRUE	-11.8705	0.00984408	0.00247212	TRUE	-24.697	0.0155522	0.00391115	FALSE	-22.5624	0.00227197	0.000567993	FALSE	-12.4622	0.0116812	0.00292031	FALSE	-17.7294	9.09605e-05	2.28403e-05	FALSE	-2.92373	0.836253	0.209063	FALSE	-3.89057	0.411417
12	MOL000449	FALSE	FALSE	FALSE	255 255 255 255	FALSE	banlangen	7.639	412.691	0	1	1	4	5	0.042	-33.5289	0.0298612	0.00746531	FALSE	-0.35679	1.77952	0.45297	TRUE	-22.5592	0.000203564	5.11205e-05	FALSE	-41.4691	0.00177388	0.000446104	FALSE	-27.7414	0.000592489	0.000148122	FALSE	-15.4389	0.00544404	0.00136101	FALSE	-34.1604	1.66533e-07	4.18166e-08	FALSE	-35.8353	0.0693119	0.017328	FALSE	-43.1454	6.81753e-06
13	MOL000458	FALSE	FALSE	FALSE	255 255 255 255	FALSE	banlangen	7.997	400.68	0	1	1	4	5	0.044	-22.7434	0.0974849	0.0243712	FALSE	0.763621	2.14673	0.54644	TRUE	-13.0012	0.0064229	0.00161297	FALSE	-32.7669	0.00441825	0.00111113	FALSE	-23.0566	0.00199667	0.000499168	FALSE	-17.7796	0.00307889	0.000769721	FALSE	-31.995	3.79996e-07	9.54174e-08	FALSE	-29.5151	0.105552	0.0263881	FALSE	-29.6802	0.000495192
14	MOL000472	FALSE	FALSE	FALSE	255 255 255 255	FALSE	banlangen	2.568	270.237	2	5	3	3	0	0.378	-11.9839	0.280999	0.0702497	FALSE	0.0185843	1.90185	0.484106	TRUE	-11.3537	0.01198	0.00300851	TRUE	-3.40085	1.58937	0.399702	FALSE	-12.0959	0.0363603	0.00909008	TRUE	-3.59956	0.152891	0.0382227	FALSE	-17.8244	8.76813e-05	2.20169e-05	FALSE	-1.93664	0.90371	0.225928	TRUE	10.0699	2.73904
15	MOL000635	FALSE	FALSE	FALSE	255 255 255 255	FALSE	banlangen	1.33	152.147	1	3	1	1	2	0.283	-13.0681	0.254195	0.0635488	FALSE	0.700679	2.12607	0.541182	TRUE	-14.207	0.00409063	0.00102727	FALSE	-6.27211	0.882904	0.222037	FALSE	-18.6774	0.00631071	0.00157768	FALSE	-12.3583	0.0120054	0.00300135	FALSE	-17.1785	0.00011256	2.8264e-05	FALSE	3.43854	1.35102	0.337754	TRUE	7.01883	2.1777
16	MOL000676	FALSE	FALSE	FALSE	255 255 255 255	FALSE	banlangen	4.198	278.343	1	4	0	1	10	0.167	-12.2721	0.273652	0.0684129	FALSE	0.805812	2.16056	0.549961	TRUE	-11.8351	0.00997717	0.00250554	TRUE	-15.8553	0.0930364	0.0233973	FALSE	-22.8963	0.00208206	0.000520514	FALSE	-9.43978	0.0272705	0.00681761	FALSE	-9.56655	0.00215993	0.000542362	FALSE	3.11332	1.32019	0.330048	TRUE	8.73128	2.50549
17	MOL000748	FALSE	FALSE	FALSE	255 255 255 255	FALSE	banlangen	0.458	126.11	1	2	1	1	2	0.375	-11.7751	0.286424	0.071606	FALSE	0.303375	1.99539	0.507916	TRUE	-14.2395	0.00404144	0.00101492	FALSE	-3.19546	1.64931	0.414776	FALSE	-4.82955	0.247823	0.0619557	TRUE	-9.5982	0.0260777	0.00651943	FALSE	-10.6283	0.00142884	0.000358784	FALSE	-3.95234	0.770671	0.192668	FALSE	-4.85268	0.336311
18	MOL000842	FALSE	FALSE	FALSE	255 255 255 255	FALSE	banlangen	-4.311	342.296	0	11	8	2	5	0.59	-74.2393	0.000142789	3.56972e-05	FALSE	3.44675	2.95055	0.751049	TRUE	-38.1007	1.38847e-06	3.48684e-07	FALSE	-7.26052	0.705288	0.177369	FALSE	-11.1882	0.0463381	0.0115845	TRUE	4.67186	1.58869	0.397174	TRUE	-12.1334	0.000795886	0.000199848	FALSE	-9.46474	0.4934	0.12335	FALSE	-14.4951	0.0341344
19	MOL000953	FALSE	FALSE	FALSE	255 255 255 255	FALSE	banlangen	7.376	386.654	0	1	1	4	5	0.046	-37.7526	0.018035	0.00450875	FALSE	-1.00203	1.57432	0.400736	TRUE	-16.9478	0.00149145	0.000374544	FALSE	-45.5074	0.00134691	0.000338728	FALSE	-25.4009	0.00108479	0.000271196	FALSE	-17.2537	0.00349093	0.000872734	FALSE	-34.306	1.57555e-07	3.95623e-08	FALSE	-32.7794	0.0845411	0.0211353	FALSE	-42.2842	9.10108e-06
20	MOL001551	FALSE	FALSE	FALSE	255 255 255 255	FALSE	banlangen	6.312	442.717	0	2	2	5	2	0.079	-37.3022	0.0190052	0.0047513	FALSE	0.417077	2.0328	0.517441	TRUE	-13.236	0.00588081	0.00147684	FALSE	-21.1486	0.0303029	0.00762072	FALSE	-15.7329	0.0137806	0.00344516	FALSE	-8.06923	0.0403567	0.0100892	FALSE	-21.2827	2.30799e-05	5.79538e-06	FALSE	-12.6673	0.380341	0.0950852	FALSE	-11.365	0.0748952
21	MOL001689	FALSE	FALSE	FALSE	255 255 255 255	FALSE	banlangen	2.636	284.263	2	5	2	3	2	0.28	-32.5235	0.0334945	0.00837362	FALSE	3.86169	3.06549	0.780307	TRUE	-9.30589	0.0262651	0.00659589	TRUE	4.46688	3.56919	0.897599	TRUE	-6.72107	0.151681	0.0379202	TRUE	-8.26887	0.038096	0.00952399	FALSE	-13.7698	0.000421602	0.000105865	FALSE	12.12	2.29143	0.572858	TRUE	31.9676	3.99957
22	MOL001720	FALSE	FALSE	FALSE	255 255 255 255	FALSE	banlangen	1.64	161.157	2	2	2	2	1	0.334	-2.36209	0.633833	0.158458	FALSE	0.0155959	1.90087	0.483857	TRUE	-13.8973	0.00459117	0.00115297	FALSE	2.01984	3.14092	0.789894	TRUE	-14.5368	0.0189511	0.00473779	FALSE	-9.37225	0.0277963	0.00694909	FALSE	-19.2128	5.12824e-05	1.28771e-05	FALSE	-4.71018	0.725339	0.181335	FALSE	3.29874	1.43138
23	MOL001721	FALSE	FALSE	FALSE	255 255 255 255	FALSE	banlangen	1.522	326.347	1	5	2	4	1	0.283	-0.76383	0.714859	0.178715	FALSE	4.7472	3.25385	0.828254	TRUE	-12.578	0.00753267	0.00189166	FALSE	-36.7089	0.0027701	0.000696639	FALSE	-23.6716	0.00170066	0.000425164	FALSE	-11.2927	0.0162913	0.00407282	FALSE	-39.368	2.3064e-08	5.79141e-09	FALSE	-16.1095	0.288462	0.0721155	FALSE	-34.8304	0.000101941
24	MOL001722	FALSE	FALSE	FALSE	255 255 255 255	FALSE	banlangen	-1.248	327.287	1	8	5	3	3	0.463	-73.1589	0.000167345	4.18362e-05	FALSE	5.41524	3.3746	0.858988	TRUE	-49.5173	5.84159e-08	1.46699e-08	FALSE	-18.6407	0.0506359	0.0127342	FALSE	-21.9181	0.00268934	0.000672334	FALSE	0.581446	0.542102	0.135526	TRUE	-14.4716	0.000321129	8.0636e-05	FALSE	-16.8703	0.271556	0.0678889	FALSE	-22.7423	0.00370586
25	MOL001723	FALSE	FALSE	FALSE	255 255 255 255	FALSE	banlangen	0.499	165.146	1	3	2	2	0	0.383	-1.26373	0.688801	0.1722	FALSE	9.54922	3.78883	0.96443	TRUE	-16.5504	0.00172388	0.000432913	FALSE	-19.0878	0.046093	0.0115917	FALSE	-16.1665	0.0122797	0.00306992	FALSE	-8.35063	0.0372091	0.00930228	FALSE	-12.6823	0.000643051	0.000161471	FALSE	-12.2692	0.392806	0.0982016	FALSE	-17.8882	0.0139122
26	MOL001724	FALSE	FALSE	FALSE	255 255 255 255	FALSE	banlangen	-1.236	343.286	1	9	5	3	3	0.482	-69.4368	0.000287086	7.17715e-05	FALSE	2.26548	2.62208	0.667439	TRUE	-51.479	3.53547e-08	8.87855e-09	FALSE	-18.635	0.0506972	0.0127496	FALSE	-25.3473	0.00109995	0.000274989	FALSE	-1.756	0.268411	0.0671029	TRUE	-13.8811	0.00040378	0.00010139	FALSE	-15.3671	0.306059	0.0765147	FALSE	-11.4229	0.0738378
27	MOL001725	FALSE	FALSE	FALSE	255 255 255 255	FALSE	banlangen	0.511	181.145	1	4	2	2	0	0.423	1.93578	0.866622	0.216656	TRUE	6.66931	3.55452	0.904787	TRUE	-18.7851	0.000768448	0.000192979	FALSE	-18.463	0.0525783	0.0132227	FALSE	-20.512	0.00389022	0.000972555	FALSE	-12.3566	0.0120107	0.00300268	FALSE	-12.1324	0.0007962	0.000199927	FALSE	-9.7069	0.483766	0.120942	FALSE	-6.64082	0.227571
28	MOL001726	FALSE	FALSE	FALSE	255 255 255 255	FALSE	banlangen	0.56	618.669	2	12	6	6	9	0.298	-60.3096	0.0010297	0.000257425	FALSE	-1.12142	1.53733	0.39132	TRUE	-24.8734	9.22061e-05	2.31555e-05	FALSE	-17.5093	0.0645299	0.0162283	FALSE	-33.7826	0.000126927	3.17317e-05	FALSE	-17.8024	0.00306224	0.00076556	FALSE	-37.4665	4.74174e-08	1.19066e-08	FALSE	-29.8937	0.102818	0.0257045	FALSE	-19.7072	0.00855133
29	MOL001727	FALSE	FALSE	FALSE	255 255 255 255	FALSE	banlangen	-0.828	419.382	2	8	6	4	5	0.417	-85.3477	2.64857e-05	6.62142e-06	FALSE	10.096	3.81376	0.970777	TRUE	-43.8443	2.67604e-07	6.72029e-08	FALSE	-3.09736	1.67825	0.422055	FALSE	-16.3767	0.0116124	0.0029031	FALSE	7.85804	2.72959	0.682398	TRUE	-18.1559	7.71369e-05	1.93692e-05	FALSE	-3.99007	0.768355	0.192089	FALSE	-11.6828	0.0692638
30	MOL001728	FALSE	FALSE	FALSE	255 255 255 255	FALSE	banlangen	1.101	257.241	2	3	3	3	2	0.339	-12.2099	0.275222	0.0688055	FALSE	6.56238	3.54139	0.901444	TRUE	-13.2862	0.0057709	0.00144923	FALSE	0.643979	2.8012	0.70446	TRUE	-7.17209	0.134729	0.0336822	TRUE	-9.51349	0.0267085	0.00667711	FALSE	-17.9738	8.27599e-05	2.07811e-05	FALSE	-5.74086	0.667604	0.166901	FALSE	-2.54592	0.53906
31	MOL001729	FALSE	FALSE	FALSE	255 255 255 255	FALSE	banlangen	2.81	254.237	2	4	2	3	0	0.311	-11.2631	0.300098	0.0750246	FALSE	-4.00929	0.791566	0.201489	TRUE	-7.9871	0.0437578	0.0109888	TRUE	-3.75171	1.48929	0.374534	FALSE	-10.3133	0.0585287	0.0146322	TRUE	-5.23876	0.0930682	0.023267	FALSE	-16.2446	0.000161559	4.05678e-05	FALSE	0.476102	1.0878	0.27195	TRUE	9.972	2.72278
32	MOL001730	FALSE	FALSE	FALSE	255 255 255 255	FALSE	banlangen	1.881	133.147	2	1	2	2	0	0.27	0.199841	0.766913	0.191728	FALSE	0.12022	1.93518	0.492592	TRUE	-9.75811	0.0220654	0.00554124	TRUE	6.06783	3.73393	0.939029	TRUE	-5.81082	0.192375	0.0480937	TRUE	-5.02678	0.0991981	0.0247995	FALSE	-5.59379	0.0101565	0.00255031	FALSE	-3.28789	0.812493	0.203123	FALSE	-0.988879	0.723293
33	MOL001731	FALSE	FALSE	FALSE	255 255 255 255	FALSE	banlangen	-2.514	180.156	0	6	5	1	1	0.633	-50.4556	0.00379432	0.00094858	FALSE	3.56438	2.98027	0.758615	TRUE	-30.6994	1.35521e-05	3.40332e-06	FALSE	-4.87342	1.19299	0.30002	FALSE	-9.09482	0.0809757	0.0202439	TRUE	4.07125	1.38657	0.346643	TRUE	-11.6747	0.000951198	0.000238847	FALSE	-4.27949	0.750795	0.187699	FALSE	-12.1314	0.0619868
34	MOL001733	FALSE	FALSE	FALSE	255 255 255 255	FALSE	banlangen	2.603	344.315	2	7	2	3	4	0.276	-42.3333	0.0104587	0.00261468	FALSE	-0.348617	1.78217	0.453643	TRUE	-17.7384	0.00111969	0.000281186	FALSE	-3.97249	1.42797	0.359114	FALSE	-19.2652	0.00540318	0.00135079	FALSE	-7.97385	0.0414862	0.0103715	FALSE	-12.9645	0.000576306	0.000144711	FALSE	10.0432	2.05487	0.513717	TRUE	29.0423	3.99897
35	MOL001734	FALSE	FALSE	FALSE	255 255 255 255	FALSE	banlangen	0.314	379.318	2	9	4	3	7	0.441	-27.1503	0.0609206	0.0152301	FALSE	1.80705	2.48205	0.631793	TRUE	-30.928	1.25982e-05	3.16375e-06	FALSE	-3.32871	1.61031	0.40497	FALSE	-33.1001	0.000150833	3.77082e-05	FALSE	6.56891	2.27801	0.569503	TRUE	-12.9007	0.000590759	0.00014834	FALSE	-11.7006	0.411351	0.102838	FALSE	0.707175	0.970401
36	MOL001735	FALSE	FALSE	FALSE	255 255 255 255	FALSE	banlangen	2.394	300.263	2	6	3	3	2	0.341	-35.3482	0.0237925	0.00594813	FALSE	2.28066	2.62662	0.668593	TRUE	-19.3441	0.000629372	0.000158053	FALSE	1.08156	2.91659	0.733478	TRUE	-15.4823	0.0147314	0.00368285	FALSE	-8.57914	0.0348442	0.00871105	FALSE	-17.2019	0.000111546	2.80093e-05	FALSE	6.67359	1.68029	0.420072	TRUE	32.8421	3.99967
37	MOL001736	FALSE	FALSE	FALSE	255 255 255 255	FALSE	banlangen	1.479	304.252	2	7	5	3	1	0.467	-29.0153	0.0496473	0.0124118	FALSE	0.857042	2.17734	0.554231	TRUE	-22.0142	0.000245911	6.1755e-05	FALSE	-4.55415	1.2733	0.320216	FALSE	-18.3863	0.00681567	0.00170392	FALSE	-14.7869	0.00641204	0.00160301	FALSE	-22.9882	1.19694e-05	3.00554e-06	FALSE	-8.77467	0.521917	0.130479	FALSE	6.09456	1.99215
38	MOL001737	FALSE	FALSE	FALSE	255 255 255 255	FALSE	banlangen	1.753	161.157	2	2	2	2	1	0.336	5.7519	1.11073	0.277683	TRUE	-4.38276	0.719264	0.183085	TRUE	-14.642	0.00347989	0.000873897	FALSE	-0.667996	2.42289	0.609321	TRUE	-17.7456	0.00807548	0.00201887	FALSE	-2.82244	0.193803	0.0484506	TRUE	-11.4072	0.00105543	0.000265019	FALSE	-4.51342	0.73687	0.184217	FALSE	7.17625	2.20886
39	MOL001742	FALSE	FALSE	FALSE	255 255 255 255	FALSE	banlangen	-2.174	164.156	0	5	4	1	1	0.549	-41.8423	0.0110987	0.00277468	FALSE	4.22021	3.14564	0.80071	TRUE	-26.3157	5.67783e-05	1.42586e-05	FALSE	-5.26593	1.09901	0.276384	FALSE	-6.9527	0.142732	0.0356829	TRUE	0.413923	0.516014	0.129003	TRUE	-13.184	0.000529236	0.000132892	FALSE	-12.2121	0.394631	0.0986577	FALSE	-14.9133	0.0306548
40	MOL001743	FALSE	FALSE	FALSE	255 255 255 255	FALSE	banlangen	-2.451	244.201	0	6	4	2	2	0.525	-40.6311	0.0128374	0.00320934	FALSE	8.08936	3.69561	0.9407	TRUE	-31.3768	1.09211e-05	2.74259e-06	FALSE	-11.8595	0.235841	0.0593106	FALSE	-17.5315	0.00854702	0.00213676	FALSE	2.15441	0.848776	0.212194	TRUE	-17.8486	8.68651e-05	2.18119e-05	FALSE	-9.74327	0.482336	0.120584	FALSE	-20.7476	0.00644123
41	MOL001744	FALSE	FALSE	FALSE	255 255 255 255	FALSE	banlangen	-1.012	112.087	0	2	2	1	0	0.537	-8.61983	0.379546	0.0948865	FALSE	7.13826	3.6077	0.918324	TRUE	-7.41902	0.0545645	0.0137027	TRUE	-11.5643	0.253087	0.0636476	FALSE	-9.87557	0.0657753	0.0164438	TRUE	-2.52037	0.21254	0.0531349	TRUE	-6.68961	0.00662567	0.00166371	FALSE	-4.06569	0.763731	0.190933	FALSE	-14.6855	0.0325064
42	MOL001749	FALSE	FALSE	FALSE	255 255 255 255	FALSE	banlangen	7.574	390.556	1	4	0	1	16	0.114	-13.4547	0.245176	0.0612941	FALSE	-0.782577	1.64319	0.418267	TRUE	-13.7094	0.00492512	0.00123684	FALSE	-22.2242	0.024571	0.00617924	FALSE	-28.1739	0.00053009	0.000132523	FALSE	-9.70891	0.0252773	0.00631932	FALSE	-10.1435	0.00172551	0.000433277	FALSE	-0.489885	1.01079	0.252698	TRUE	-1.3913	0.671777
43	MOL001750	FALSE	FALSE	FALSE	255 255 255 255	FALSE	banlangen	0.058	448.468	2	11	6	3	7	0.539	-38.2535	0.0170098	0.00425244	FALSE	2.6237	2.72707	0.694163	TRUE	-41.4709	5.21635e-07	1.30997e-07	FALSE	-7.26073	0.705254	0.177361	FALSE	-37.6936	4.75596e-05	1.18899e-05	FALSE	4.0643	1.38431	0.346078	TRUE	-22.6373	1.36997e-05	3.44002e-06	FALSE	-30.1038	0.101336	0.0253341	FALSE	-3.64765	0.432444
44	MOL001751	FALSE	FALSE	FALSE	255 255 255 255	FALSE	banlangen	2.032	286.327	2	6	3	2	4	0.534	2.40118	0.894617	0.223654	TRUE	2.93262	2.81401	0.716293	TRUE	-19.7217	0.000550291	0.000138194	FALSE	-3.99463	1.4219	0.357587	FALSE	-26.4868	0.000818921	0.00020473	FALSE	-3.58474	0.153582	0.0383956	FALSE	-16.0807	0.000172143	4.32252e-05	FALSE	-21.9399	0.18322	0.0458049	FALSE	2.70854	1.31908
45	MOL001752	FALSE	FALSE	FALSE	255 255 255 255	FALSE	banlangen	2.123	150.174	1	2	1	1	2	0.172	-8.59899	0.380234	0.0950585	FALSE	-3.20552	0.966485	0.246014	TRUE	-14.4215	0.0037768	0.000948459	FALSE	-7.24647	0.707581	0.177946	FALSE	-15.8741	0.0132725	0.00331813	FALSE	-9.45568	0.0271482	0.00678704	FALSE	-17.48	0.000100171	2.5153e-05	FALSE	2.58891	1.27146	0.317865	TRUE	9.49369	2.64138
46	MOL001753	FALSE	FALSE	FALSE	255 255 255 255	FALSE	banlangen	0.583	522.542	2	11	6	4	9	0.327	-75.7417	0.000114337	2.85843e-05	FALSE	1.14745	2.27197	0.57832	TRUE	-49.2775	6.21663e-08	1.56117e-08	FALSE	-10.5423	0.323422	0.0813358	FALSE	-34.3925	0.00010882	2.72049e-05	FALSE	-3.54155	0.155617	0.0389042	TRUE	-23.9301	8.33259e-06	2.09232e-06	FALSE	-5.11815	0.701955	0.175489	FALSE	-13.7098	0.0417056
47	MOL001754	FALSE	FALSE	FALSE	255 255 255 255	FALSE	banlangen	2.513	360.401	2	6	3	3	6	0.24	-2.90788	0.607689	0.151922	FALSE	-0.194331	1.83228	0.466398	TRUE	-15.1937	0.00283703	0.000712456	FALSE	-9.93765	0.374002	0.0940558	FALSE	-17.5165	0.00858115	0.00214529	FALSE	-11.4858	0.0154553	0.00386382	FALSE	-19.2206	5.11277e-05	1.28382e-05	FALSE	-4.70737	0.725502	0.181376	FALSE	-5.68691	0.28097
48	MOL001755	FALSE	FALSE	FALSE	255 255 255 255	FALSE	banlangen	8.319	412.691	0	1	0	4	6	0.036	-28.5491	0.0522686	0.0130672	FALSE	1.74358	2.46222	0.626747	TRUE	-24.2171	0.000115223	2.89356e-05	FALSE	-39.903	0.00202467	0.000509173	FALSE	-44.633	8.59372e-06	2.14843e-06	FALSE	-15.8555	0.00490891	0.00122723	FALSE	-28.0769	1.6981e-06	4.26395e-07	FALSE	-47.0869	0.036151	0.00903776	FALSE	-36.8583	5.36299e-05
49	MOL001756	FALSE	FALSE	FALSE	255 255 255 255	FALSE	banlangen	3.938	218.253	4	1	1	4	0	0.138	-0.222281	0.743818	0.185954	FALSE	-5.89913	0.480225	0.122239	TRUE	-7.41728	0.0546013	0.0137119	TRUE	5.49534	3.68325	0.926283	TRUE	3.92443	1.7521	0.438025	TRUE	-7.51702	0.0473777	0.0118444	FALSE	5.17845	0.598385	0.150255	FALSE	8.13985	1.84057	0.460143	TRUE	13.2866	3.19487
50	MOL001757	FALSE	FALSE	FALSE	255 255 255 255	FALSE	banlangen	-0.663	151.126	1	4	3	2	0	0.653	-11.0696	0.305406	0.0763515	FALSE	6.78226	3.56798	0.908212	TRUE	-14.188	0.0041196	0.00103455	FALSE	-5.4216	1.06322	0.267384	FALSE	-9.21957	0.0783324	0.0195831	TRUE	-2.68861	0.201891	0.0504726	TRUE	-8.11353	0.0038038	0.000955139	FALSE	-6.51037	0.627333	0.156833	FALSE	-15.6715	0.0247466
51	MOL001758	FALSE	FALSE	FALSE	255 255 255 255	FALSE	banlangen	0.847	182.13	1	5	3	1	2	0.541	-4.43775	0.538531	0.134633	FALSE	0.301659	1.99482	0.507773	TRUE	-15.261	0.00276746	0.000694987	FALSE	-3.45395	1.57403	0.395844	FALSE	-19.1884	0.00551387	0.00137847	FALSE	-2.29504	0.227686	0.0569216	TRUE	-10.5044	0.00149945	0.000376514	FALSE	6.06613	1.61563	0.403907	TRUE	8.3733	2.43931
52	MOL001759	FALSE	FALSE	FALSE	255 255 255 255	FALSE	banlangen	1.978	175.184	2	2	1	2	2	0.231	-3.13479	0.597048	0.149262	FALSE	-6.87078	0.367345	0.093506	TRUE	-19.3262	0.0006334	0.000159064	FALSE	-2.24348	1.93693	0.487108	FALSE	-20.0785	0.00436037	0.00109009	FALSE	-10.3672	0.0210264	0.0052566	FALSE	-10.009	0.00181821	0.000456555	FALSE	-8.01185	0.555342	0.138835	FALSE	6.44228	2.06238
53	MOL001760	FALSE	FALSE	FALSE	255 255 255 255	FALSE	banlangen	-1.202	359.373	0	11	5	1	7	0.607	-53.2395	0.00264597	0.000661491	FALSE	4.90405	3.28384	0.835887	TRUE	-42.5975	3.79132e-07	9.52106e-08	FALSE	-16.9669	0.0726503	0.0182705	FALSE	-31.7756	0.000211068	5.2767e-05	FALSE	7.97007	2.76622	0.691554	TRUE	-17.0902	0.000116472	2.92464e-05	FALSE	-9.41383	0.49545	0.123862	FALSE	-7.39111	0.192111
54	MOL001761	FALSE	FALSE	FALSE	255 255 255 255	FALSE	banlangen	0.771	197.233	0	6	2	0	4	0.651	-11.9191	0.282672	0.0706679	FALSE	6.95818	3.58811	0.913337	TRUE	-18.4374	0.000870475	0.0002186	FALSE	-12.2444	0.215161	0.0541098	FALSE	-22.428	0.00235324	0.000588309	FALSE	-0.307651	0.41626	0.104065	TRUE	-11.8296	0.000895616	0.00022489	FALSE	-1.96458	0.901739	0.225435	TRUE	-2.65419	0.527738
55	MOL001762	FALSE	FALSE	FALSE	255 255 255 255	FALSE	banlangen	1.882	145.158	2	1	1	2	1	0.223	0.186585	0.766181	0.191545	FALSE	-4.47663	0.701968	0.178683	TRUE	-13.6694	0.00499941	0.00125549	FALSE	0.445303	2.74678	0.690776	TRUE	-12.4238	0.0333106	0.00832766	TRUE	-8.8269	0.0324586	0.00811466	FALSE	-10.2096	0.00168167	0.000422269	FALSE	-9.39328	0.496279	0.12407	FALSE	2.87053	1.34954
56	MOL001763	FALSE	FALSE	FALSE	255 255 255 255	FALSE	banlangen	2.291	238.241	2	3	1	3	1	0.229	-5.52156	0.493177	0.123294	FALSE	-0.968913	1.58464	0.403364	TRUE	-8.82389	0.0316399	0.00794567	TRUE	-19.1864	0.0451542	0.0113556	FALSE	-20.5123	0.00388989	0.000972471	FALSE	-13.2339	0.00954632	0.00238658	FALSE	-13.8434	0.000409741	0.000102887	FALSE	6.5881	1.67112	0.41778	TRUE	5.42262	1.8557
57	MOL001764	FALSE	FALSE	FALSE	255 255 255 255	FALSE	banlangen	0.75	146.146	1	2	1	2	0	0.289	-6.86136	0.441185	0.110296	FALSE	2.39311	2.65997	0.677083	TRUE	-3.11341	0.288319	0.0724049	TRUE	-14.9202	0.11505	0.0289334	FALSE	-13.5849	0.0244301	0.00610751	FALSE	-6.22045	0.0694031	0.0173508	FALSE	-2.27966	0.036887	0.00926238	FALSE	-0.0410377	1.04602	0.261506	TRUE	-6.08164	0.257668
58	MOL001765	FALSE	FALSE	FALSE	255 255 255 255	FALSE	banlangen	-0.323	186.21	2	2	0	2	2	0.186	5.58405	1.09934	0.274835	TRUE	-1.59912	1.39321	0.354636	TRUE	-9.02556	0.0292671	0.00734978	TRUE	-15.4577	0.101781	0.0255963	FALSE	-13.7645	0.0232864	0.00582159	FALSE	0.788892	0.576046	0.144011	TRUE	6.11837	0.812683	0.204066	FALSE	0.867205	1.12023	0.280057	TRUE	-4.54114	0.359247
59	MOL001766	FALSE	FALSE	FALSE	255 255 255 255	FALSE	banlangen	0.577	149.147	1	2	2	2	0	0.35	5.97199	1.12575	0.281438	TRUE	18.2359	3.92359	0.998732	TRUE	-6.94093	0.0657186	0.0165038	TRUE	-14.0371	0.141068	0.0354765	FALSE	-17.4637	0.00870193	0.00217548	FALSE	-6.98734	0.0553275	0.0138319	FALSE	-19.7457	4.17484e-05	1.04831e-05	FALSE	-5.51473	0.679893	0.169973	FALSE	-17.7616	0.0143851
60	MOL001767	FALSE	FALSE	FALSE	255 255 255 255	FALSE	banlangen	1.634	278.262	2	4	3	4	0	0.32	-4.56966	0.532851	0.133213	FALSE	11.3839	3.85696	0.981771	TRUE	1.33871	1.31934	0.331322	TRUE	-4.08653	1.39684	0.351284	FALSE	-18.2108	0.0071397	0.00178493	FALSE	4.86311	1.65559	0.413897	TRUE	-13.9504	0.00039308	9.8703e-05	FALSE	-7.6061	0.573967	0.143492	FALSE	-6.19388	0.25136
61	MOL001768	FALSE	FALSE	FALSE	255 255 255 255	FALSE	banlangen	0.328	142.109	1	3	2	1	2	0.488	-11.7978	0.285828	0.0714571	FALSE	1.37062	2.34395	0.596642	TRUE	-13.2574	0.00583358	0.00146498	FALSE	-0.684347	2.41794	0.608077	TRUE	-2.55545	0.448453	0.112113	TRUE	-7.49251	0.0477177	0.0119294	FALSE	-7.17609	0.00548122	0.00137634	FALSE	-2.96501	0.833529	0.208382	FALSE	1.92904	1.17676
62	MOL001769	FALSE	FALSE	FALSE	255 255 255 255	FALSE	banlangen	12.391	597.009	0	2	0	4	18	0.037	-50.963	0.00355474	0.000888686	FALSE	-1.90962	1.30332	0.331754	TRUE	-18.0475	0.00100153	0.000251513	FALSE	-46.4349	0.00128141	0.000322257	FALSE	-44.8889	8.07438e-06	2.01859e-06	FALSE	-21.8347	0.00122739	0.000306847	FALSE	-33.6388	2.03106e-07	5.10003e-08	FALSE	-28.8687	0.110425	0.0276063	FALSE	-49.3035	8.14492e-07
63	MOL001770	FALSE	FALSE	FALSE	255 255 255 255	FALSE	banlangen	6.337	576.847	0	6	4	5	9	0.16	-118.953	8.99938e-08	2.24985e-08	FALSE	-1.00151	1.57448	0.400777	TRUE	-45.0262	1.93228e-07	4.8525e-08	FALSE	-38.7184	0.00225879	0.000568053	FALSE	-35.5709	8.09004e-05	2.02251e-05	FALSE	-11.1622	0.0168834	0.00422084	FALSE	-36.5604	6.6877e-08	1.67929e-08	FALSE	-41.0515	0.0504448	0.0126112	FALSE	-46.4042	2.24343e-06
64	MOL001771	FALSE	FALSE	FALSE	255 255 255 255	FALSE	banlangen	8.084	414.707	0	1	1	4	6	0.042	-36.8226	0.0200908	0.00502269	FALSE	-0.34039	1.78483	0.454321	TRUE	-19.0077	0.000709619	0.000178205	FALSE	-42.9814	0.00158241	0.000397954	FALSE	-30.0981	0.000323687	8.09217e-05	FALSE	-16.7635	0.00392968	0.00098242	FALSE	-33.8691	1.86057e-07	4.6719e-08	FALSE	-36.9284	0.0647015	0.0161754	FALSE	-43.6983	5.65741e-06
65	MOL001772	FALSE	FALSE	FALSE	255 255 255 255	FALSE	banlangen	3.378	194.313	0	1	0	1	3	0.067	-4.64861	0.529473	0.132368	FALSE	-9.59666	0.170335	0.043358	TRUE	-15.9821	0.00212244	0.000533003	FALSE	-19.9048	0.0389249	0.00978903	FALSE	-19.6651	0.00486226	0.00121557	FALSE	-14.1692	0.00750163	0.00187541	FALSE	-17.9352	8.40066e-05	2.10942e-05	FALSE	-2.78151	0.845697	0.211424	FALSE	-12.7914	0.052577
66	MOL001773	FALSE	FALSE	FALSE	255 255 255 255	FALSE	banlangen	2.123	117.148	2	0	1	2	0	0.129	-0.602599	0.723401	0.18085	FALSE	-5.68469	0.509075	0.129583	TRUE	-9.37912	0.0255336	0.0064122	TRUE	-0.709816	2.41023	0.606137	TRUE	-2.93811	0.407799	0.10195	TRUE	-5.84465	0.0776212	0.0194053	FALSE	2.70609	0.246144	0.0618072	FALSE	-4.48431	0.73859	0.184647	FALSE	0.277733	0.903324
67	MOL001774	FALSE	FALSE	FALSE	255 255 255 255	FALSE	banlangen	2.781	318.45	0	3	2	3	1	0.158	-15.2231	0.207323	0.0518307	FALSE	-1.13431	1.53336	0.390309	TRUE	-16.4044	0.00181828	0.00045662	FALSE	-28.7818	0.00788791	0.00198369	FALSE	-18.1433	0.00726831	0.00181708	FALSE	-14.7499	0.00647222	0.00161805	FALSE	-31.5521	4.49939e-07	1.1298e-07	FALSE	-13.842	0.345915	0.0864788	FALSE	-25.6986	0.00159831
68	MOL001775	FALSE	FALSE	FALSE	255 255 255 255	FALSE	banlangen	3.947	220.35	0	1	0	2	1	0.065	-4.88589	0.519415	0.129854	FALSE	-6.78623	0.376086	0.0957309	TRUE	-6.66651	0.0731277	0.0183644	TRUE	-23.0264	0.0211027	0.00530701	FALSE	-16.4219	0.0114739	0.00286848	FALSE	-14.4301	0.00701903	0.00175476	FALSE	-21.3424	2.25553e-05	5.66367e-06	FALSE	-13.4379	0.357372	0.089343	FALSE	-25.3614	0.00176142
69	MOL001776	FALSE	FALSE	FALSE	255 255 255 255	FALSE	banlangen	-2.327	404.366	0	11	4	3	5	0.426	-90.5228	1.16901e-05	2.92252e-06	FALSE	3.38993	2.93598	0.747342	TRUE	-51.7018	3.34215e-08	8.39308e-09	FALSE	-14.6731	0.121764	0.030622	FALSE	-30.1033	0.000323257	8.08142e-05	FALSE	2.39254	0.905684	0.226421	TRUE	-15.1874	0.000243322	6.10985e-05	FALSE	-18.222	0.244117	0.0610293	FALSE	-15.099	0.0292205
70	MOL001777	FALSE	FALSE	FALSE	255 255 255 255	FALSE	banlangen	-0.58	242.225	0	6	1	2	2	0.35	-21.0549	0.116117	0.0290292	FALSE	0.971883	2.21487	0.563785	TRUE	-20.802	0.000375697	9.43481e-05	FALSE	-13.7079	0.152322	0.0383067	FALSE	-21.3295	0.00313826	0.000784566	FALSE	-10.1222	0.022512	0.00562801	FALSE	-17.1924	0.000111958	2.81128e-05	FALSE	-12.0761	0.399007	0.0997516	FALSE	-9.68939	0.112361
71	MOL001778	FALSE	FALSE	FALSE	255 255 255 255	FALSE	banlangen	1.674	208.211	1	4	1	1	4	0.242	-11.3081	0.298875	0.0747188	FALSE	1.10962	2.2597	0.575196	TRUE	-12.4829	0.00780811	0.00196083	FALSE	-7.46853	0.672103	0.169024	FALSE	-16.9969	0.00984893	0.00246223	FALSE	-5.54549	0.0848848	0.0212212	FALSE	-14.2893	0.000344657	8.65439e-05	FALSE	1.49187	1.17352	0.293379	TRUE	7.12335	2.19841
72	MOL001779	FALSE	FALSE	FALSE	255 255 255 255	FALSE	banlangen	1.913	327.374	1	5	1	4	2	0.177	8.03839	1.27099	0.317747	TRUE	5.09433	3.31886	0.844801	TRUE	-15.966	0.002135	0.000536158	FALSE	-20.1637	0.0369227	0.0092855	FALSE	-25.6344	0.00102106	0.000255266	FALSE	-12.923	0.0103518	0.00258795	FALSE	-29.1085	1.1443e-06	2.87335e-07	FALSE	-0.634158	0.999671	0.249918	TRUE	-4.7133	0.346413
73	MOL001780	FALSE	FALSE	FALSE	255 255 255 255	FALSE	banlangen	-1.312	204.225	2	3	3	2	3	0.378	17.5259	1.98819	0.497047	TRUE	-4.65287	0.670429	0.170655	TRUE	-18.204	0.000946637	0.000237727	FALSE	-5.65585	1.01098	0.254248	FALSE	-26.8328	0.000748905	0.000187226	FALSE	-3.44278	0.160373	0.0400933	TRUE	-11.8947	0.000873242	0.000219272	FALSE	-29.2153	0.10778	0.0269449	FALSE	-1.86635	0.614488
74	MOL001781	FALSE	FALSE	FALSE	255 255 255 255	FALSE	banlangen	2.106	262.263	2	4	2	4	0	0.25	-6.4102	0.458197	0.114549	FALSE	7.3304	3.62751	0.923367	TRUE	0.274921	0.961238	0.241394	TRUE	-9.26048	0.439954	0.110642	FALSE	-8.92647	0.0846828	0.0211707	TRUE	3.7839	1.29487	0.323717	TRUE	-4.69788	0.0144005	0.00361598	FALSE	-4.29922	0.749612	0.187403	FALSE	-4.47037	0.364638
75	MOL001782	FALSE	FALSE	FALSE	255 255 255 255	FALSE	banlangen	1.876	262.263	2	3	2	4	0	0.249	-9.58282	0.348829	0.0872073	FALSE	9.11784	3.76569	0.95854	TRUE	2.08046	1.60629	0.403384	TRUE	-8.2191	0.563678	0.141757	FALSE	-9.98952	0.0638071	0.0159518	TRUE	5.55841	1.90612	0.47653	TRUE	-5.99161	0.00869755	0.00218397	FALSE	-8.77632	0.521847	0.130462	FALSE	-10.9768	0.0823568
76	MOL001783	FALSE	FALSE	FALSE	255 255 255 255	FALSE	banlangen	2.466	399.437	1	6	1	3	7	0.216	-21.3973	0.112097	0.0280244	FALSE	3.96907	3.09005	0.786558	TRUE	-16.5145	0.00174658	0.000438616	FALSE	-17.4149	0.0658689	0.0165651	FALSE	-21.2746	0.00318375	0.000795938	FALSE	-10.1312	0.0224557	0.00561393	FALSE	-11.4655	0.00103177	0.000259079	FALSE	-17.8924	0.250516	0.0626289	FALSE	-5.96654	0.264282
77	MOL001785	FALSE	FALSE	FALSE	255 255 255 255	FALSE	banlangen	0.67	147.131	1	2	1	2	0	0.339	-8.01935	0.399773	0.0999432	FALSE	9.0205	3.76001	0.957092	TRUE	-4.13299	0.195406	0.0490718	TRUE	-15.18	0.108417	0.0272653	FALSE	-14.0106	0.0218062	0.00545154	FALSE	2.65768	0.972429	0.243107	TRUE	-7.13858	0.00556194	0.00139661	FALSE	-7.99488	0.556109	0.139027	FALSE	-13.8494	0.0402529
78	MOL001786	FALSE	FALSE	FALSE	255 255 255 255	FALSE	banlangen	2.297	360.401	2	6	4	3	5	0.271	-12.9743	0.256424	0.0641061	FALSE	1.44975	2.36927	0.603088	TRUE	-20.8427	0.00037036	9.30076e-05	FALSE	-14.1965	0.135941	0.0341873	FALSE	-19.4726	0.00511548	0.00127887	FALSE	-10.4171	0.0207367	0.00518418	FALSE	-23.9072	8.40627e-06	2.11083e-06	FALSE	-11.043	0.433925	0.108481	FALSE	-7.42052	0.190827
79	MOL001787	FALSE	FALSE	FALSE	255 255 255 255	FALSE	banlangen	-1.881	267.241	2	8	4	3	2	0.539	-61.6831	0.00085324	0.00021331	FALSE	-1.33797	1.47119	0.374484	TRUE	-49.8528	5.35612e-08	1.34507e-08	FALSE	5.9885	3.7274	0.937387	TRUE	-8.46958	0.0956073	0.0239018	TRUE	3.97692	1.35608	0.33902	TRUE	-16.0608	0.00017348	4.35611e-05	FALSE	-17.0713	0.267271	0.0668177	FALSE	-12.1479	0.0617335
80	MOL001788	FALSE	FALSE	FALSE	255 255 255 255	FALSE	banlangen	-0.442	135.127	2	4	2	2	0	0.568	-11.4162	0.295954	0.0739884	FALSE	0.496263	2.05886	0.524074	TRUE	-22.2856	0.000223799	5.62021e-05	FALSE	9.21175	3.89661	0.979939	TRUE	-0.230739	0.778457	0.194614	TRUE	-1.79706	0.265072	0.0662679	TRUE	-7.6535	0.00455062	0.00114267	FALSE	-6.95973	0.604894	0.151224	FALSE	-8.31173	0.155436
81	MOL001789	FALSE	FALSE	FALSE	255 255 255 255	FALSE	banlangen	2.975	256.253	2	4	3	2	3	0.306	-13.9354	0.234342	0.0585856	FALSE	-5.21576	0.577624	0.147031	TRUE	-23.2418	0.00016087	4.03988e-05	FALSE	-8.11706	0.577416	0.145211	FALSE	-25.6538	0.00101594	0.000253984	FALSE	-5.29793	0.0914282	0.022857	FALSE	-21.8957	1.8226e-05	4.57658e-06	FALSE	-0.449979	1.01389	0.253472	TRUE	23.9783	3.84008
82	MOL001790	FALSE	FALSE	FALSE	255 255 255 255	FALSE	banlangen	-0.153	592.545	2	14	7	5	7	0.389	-138.999	1.99042e-09	4.97605e-10	FALSE	6.17562	3.49058	0.88851	TRUE	-31.1416	1.1769e-05	2.95553e-06	FALSE	-2.50225	1.8575	0.467133	FALSE	-22.0395	0.00260515	0.000651287	FALSE	3.53513	1.21841	0.304603	TRUE	-21.7943	1.89515e-05	4.75873e-06	FALSE	5.9543	1.60385	0.400963	TRUE	14.0884	3.28457
83	MOL001791	FALSE	FALSE	FALSE	255 255 255 255	FALSE	banlangen	0.467	188.183	1	3	2	2	1	0.394	-3.8907	0.562565	0.140641	FALSE	7.31156	3.62562	0.922885	TRUE	-6.51351	0.0776158	0.0194915	TRUE	-18.6243	0.0508115	0.0127783	FALSE	-19.0479	0.00572227	0.00143057	FALSE	-3.41469	0.161753	0.0404381	TRUE	-19.1862	5.18112e-05	1.30099e-05	FALSE	-7.44818	0.581379	0.145345	FALSE	-18.0443	0.0133494
84	MOL001792	FALSE	FALSE	FALSE	255 255 255 255	FALSE	banlangen	2.615	256.253	2	4	2	3	1	0.278	-1.74981	0.664087	0.166022	FALSE	1.02334	2.23164	0.568055	TRUE	-25.3842	7.75982e-05	1.94871e-05	FALSE	-7.42162	0.679465	0.170875	FALSE	-14.0483	0.0215879	0.00539698	FALSE	-16.0871	0.00463623	0.00115906	FALSE	-27.2866	2.29826e-06	5.77096e-07	FALSE	-11.9414	0.403388	0.100847	FALSE	-3.4397	0.451139
85	MOL001795	FALSE	FALSE	FALSE	255 255 255 255	FALSE	banlangen	-2.302	478.494	2	12	5	3	8	0.493	-44.2953	0.00823062	0.00205766	FALSE	3.84062	3.06062	0.779067	TRUE	-37.5679	1.62634e-06	4.0842e-07	FALSE	-17.2999	0.0675397	0.0169852	FALSE	-40.63	2.29468e-05	5.7367e-06	FALSE	4.60806	1.56662	0.391656	TRUE	-5.35882	0.0111306	0.0027949	FALSE	-4.78986	0.720716	0.180179	FALSE	-0.545392	0.783251
86	MOL001796	FALSE	FALSE	FALSE	255 255 255 255	FALSE	banlangen	-0.328	316.353	2	7	2	2	5	0.467	-0.307992	0.739184	0.184796	FALSE	5.61744	3.40761	0.867391	TRUE	-15.3958	0.00263314	0.000661256	FALSE	-17.3729	0.066474	0.0167172	FALSE	-30.485	0.000293232	7.33079e-05	FALSE	-2.80967	0.19456	0.0486401	TRUE	0.395467	0.103411	0.0259667	FALSE	1.65534	1.18776	0.296941	TRUE	4.44695	1.65815
87	MOL001797	FALSE	FALSE	FALSE	255 255 255 255	FALSE	banlangen	-0.431	610.561	2	15	8	5	7	0.414	-126.559	2.19931e-08	5.49826e-09	FALSE	6.36687	3.51636	0.895073	TRUE	-51.6111	3.4195e-08	8.58732e-09	FALSE	-9.75361	0.390901	0.0983057	FALSE	-25.9313	0.00094548	0.00023637	FALSE	-7.94166	0.041875	0.0104687	FALSE	-31.7078	4.23986e-07	1.06463e-07	FALSE	-20.9143	0.198124	0.0495311	FALSE	-7.85045	0.172933
88	MOL001798	FALSE	FALSE	FALSE	255 255 255 255	FALSE	banlangen	2.357	302.279	2	6	3	3	2	0.336	-11.3066	0.298916	0.0747291	FALSE	4.19836	3.14091	0.799504	TRUE	-21.9212	0.000253998	6.37861e-05	FALSE	-5.18915	1.11697	0.280902	FALSE	-14.0335	0.0216736	0.00541841	FALSE	-17.6983	0.00313896	0.000784739	FALSE	-25.1053	5.30537e-06	1.33219e-06	FALSE	-6.07453	0.649851	0.162463	FALSE	6.49211	2.07241
89	MOL001799	FALSE	FALSE	FALSE	255 255 255 255	FALSE	banlangen	8.024	548.675	3	5	2	6	6	0.175	-17.1241	0.172374	0.0430934	FALSE	1.15166	2.27334	0.578668	TRUE	-16.9005	0.00151731	0.000381038	FALSE	-20.7193	0.0330066	0.00830066	FALSE	-28.2065	0.000525665	0.000131416	FALSE	-9.3285	0.0281428	0.00703569	FALSE	-29.2239	1.09489e-06	2.74928e-07	FALSE	-13.4672	0.356528	0.0891319	FALSE	-8.16129	0.160957
90	MOL001800	FALSE	FALSE	FALSE	255 255 255 255	FALSE	banlangen	8.219	414.707	0	1	1	4	6	0.042	-29.558	0.0467491	0.0116873	FALSE	-0.661535	1.68162	0.428048	TRUE	-18.7027	0.000791454	0.000198756	FALSE	-37.127	0.00264992	0.000666415	FALSE	-35.7981	7.64139e-05	1.91035e-05	FALSE	-15.7338	0.00505917	0.00126479	FALSE	-31.3783	4.80788e-07	1.20726e-07	FALSE	-36.2707	0.0674277	0.0168569	FALSE	-36.2954	6.41682e-05
91	MOL001802	FALSE	FALSE	FALSE	255 255 255 255	FALSE	banlangen	0.564	162.145	1	2	2	2	0	0.388	-6.55345	0.452741	0.113185	FALSE	10.6825	3.83583	0.976394	TRUE	-4.95805	0.142092	0.0356833	TRUE	-18.7178	0.0498186	0.0125286	FALSE	-15.1237	0.0162074	0.00405186	FALSE	3.74605	1.28306	0.320764	TRUE	-5.11956	0.0122184	0.00306806	FALSE	-7.73402	0.56803	0.142008	FALSE	-15.3997	0.0265172
92	MOL001803	FALSE	FALSE	FALSE	255 255 255 255	FALSE	banlangen	3.054	372.369	2	7	0	3	6	0.186	-31.3829	0.0381132	0.00952829	FALSE	-0.625711	1.69304	0.430956	TRUE	-18.5334	0.000840976	0.000211192	FALSE	-2.41331	1.88472	0.473979	FALSE	-22.505	0.00230633	0.000576583	FALSE	-4.12257	0.130404	0.0326011	FALSE	-3.95714	0.0192164	0.00482526	FALSE	12.7962	2.36798	0.591995	TRUE	29.2504	3.99904
93	MOL001804	FALSE	FALSE	FALSE	255 255 255 255	FALSE	banlangen	8.347	440.744	0	1	1	4	6	0.039	-29.8531	0.0452396	0.0113099	FALSE	0.306237	1.99633	0.508156	TRUE	-22.1014	0.00023857	5.99117e-05	FALSE	-37.7191	0.00249283	0.000626909	FALSE	-28.893	0.000440693	0.000110173	FALSE	-13.8315	0.0081799	0.00204498	FALSE	-33.3631	2.25594e-07	5.66469e-08	FALSE	-30.3611	0.0995567	0.0248892	FALSE	-39.8336	2.04796e-05
94	MOL001805	FALSE	FALSE	FALSE	255 255 255 255	FALSE	banlangen	-0.478	175.184	2	2	0	2	2	0.172	1.48486	0.840001	0.21	TRUE	-1.47865	1.42893	0.363727	TRUE	-13.6235	0.00508599	0.00127723	FALSE	-12.7724	0.18982	0.0477369	FALSE	-17.1672	0.00941385	0.00235346	FALSE	-5.5263	0.0853744	0.0213436	FALSE	3.12512	0.286815	0.0720197	FALSE	0.954145	1.12754	0.281884	TRUE	2.73403	1.32385
95	MOL001806	FALSE	FALSE	FALSE	255 255 255 255	FALSE	banlangen	8.803	454.771	0	1	1	4	7	0.038	-30.6419	0.0414238	0.0103559	FALSE	0.500079	2.06012	0.524394	TRUE	-19.4808	0.000599473	0.000150544	FALSE	-36.9296	0.00270567	0.000680435	FALSE	-26.7421	0.000766643	0.000191661	FALSE	-13.9258	0.00798416	0.00199604	FALSE	-31.1827	5.18043e-07	1.30081e-07	FALSE	-29.7236	0.104036	0.0260089	FALSE	-40.6912	1.54481e-05
96	MOL001807	FALSE	FALSE	FALSE	255 255 255 255	FALSE	banlangen	1.184	198.173	1	5	2	1	3	0.362	-3.55086	0.577884	0.144471	FALSE	0.406981	2.02948	0.516595	TRUE	-10.9567	0.0139376	0.00350013	TRUE	-4.18918	1.36914	0.34432	FALSE	-20.3878	0.00401943	0.00100486	FALSE	-2.49874	0.213949	0.0534871	TRUE	-7.44057	0.00494435	0.00124153	FALSE	4.96813	1.50187	0.375467	TRUE	9.65038	2.66838
97	MOL001808	FALSE	FALSE	FALSE	255 255 255 255	FALSE	banlangen	2.331	248.236	2	3	0	4	0	0.222	-11.7084	0.288174	0.0720435	FALSE	1.76012	2.4674	0.628064	TRUE	-0.944573	0.642659	0.16139	TRUE	-22.4251	0.0236443	0.00594619	FALSE	-19.575	0.00497923	0.00124481	FALSE	-11.4245	0.0157156	0.00392889	FALSE	-5.8412	0.00922275	0.00231585	FALSE	-0.901888	0.979294	0.244823	TRUE	-1.04904	0.715417
98	MOL001809	FALSE	FALSE	FALSE	255 255 255 255	FALSE	banlangen	6.203	448.721	0	3	3	4	6	0.121	-31.5594	0.0373615	0.00934038	FALSE	1.94403	2.52449	0.642598	TRUE	-14.1881	0.0041195	0.00103452	FALSE	-36.4824	0.00283868	0.000713887	FALSE	-25.9903	0.000931153	0.000232788	FALSE	-11.9443	0.0133945	0.00334862	FALSE	-29.6466	9.31512e-07	2.33904e-07	FALSE	-32.1344	0.0882613	0.0220653	FALSE	-29.6393	0.000501303
99	MOL001810	FALSE	FALSE	FALSE	255 255 255 255	FALSE	banlangen	3.537	363.368	3	4	1	6	0	0.192	-14.885	0.214144	0.0535359	FALSE	0.890562	2.1883	0.557023	TRUE	2.78895	1.91929	0.481988	TRUE	-23.5776	0.0190478	0.00479024	FALSE	-18.8448	0.00603764	0.00150941	FALSE	-6.8346	0.0578713	0.0144678	FALSE	-15.2288	0.000239445	6.01249e-05	FALSE	-5.87369	0.660483	0.165121	FALSE	-7.99706	0.167187
100	MOL001811	FALSE	FALSE	FALSE	255 255 255 255	FALSE	banlangen	1.574	129.18	0	2	1	1	1	0.402	-4.70023	0.527272	0.131818	FALSE	-0.201236	1.83003	0.465825	TRUE	-14.034	0.00436298	0.00109567	FALSE	-15.3151	0.105132	0.0264392	FALSE	-12.7626	0.0304287	0.00760718	TRUE	-11.1798	0.0168022	0.00420054	FALSE	-16.18	0.00016565	4.15949e-05	FALSE	-4.73552	0.723866	0.180966	FALSE	-13.6061	0.0428164
101	MOL001812	FALSE	FALSE	FALSE	255 255 255 255	FALSE	banlangen	1.764	149.147	2	2	3	2	0	0.39	5.11444	1.06777	0.266941	TRUE	3.30644	2.91434	0.741833	TRUE	-8.13215	0.0413628	0.0103874	TRUE	4.92628	3.62406	0.911397	TRUE	-9.99243	0.0637577	0.0159394	TRUE	0.0558828	0.464044	0.116011	TRUE	-8.60452	0.00314156	0.000788849	FALSE	-4.22491	0.754079	0.18852	FALSE	2.34809	1.25234
102	MOL001814	FALSE	FALSE	FALSE	255 255 255 255	FALSE	banlangen	2.16	297.305	2	4	2	3	3	0.228	-6.5851	0.451543	0.112886	FALSE	5.03885	3.3088	0.842241	TRUE	-2.22783	0.407826	0.102416	TRUE	-8.6307	0.51129	0.128582	FALSE	-15.8705	0.0132855	0.00332137	FALSE	4.70514	1.60026	0.400064	TRUE	-6.7604	0.00644533	0.00161843	FALSE	-1.23747	0.95423	0.238557	TRUE	1.62853	1.12399
103	MOL001820	FALSE	FALSE	FALSE	255 255 255 255	FALSE	banlangen	1.676	299.321	2	4	2	3	4	0.224	-0.97316	0.703868	0.175967	FALSE	4.38135	3.17995	0.809442	TRUE	-7.44046	0.0541115	0.0135889	TRUE	-22.9469	0.02142	0.0053868	FALSE	-19.9874	0.0044663	0.00111657	FALSE	-13.2616	0.00947795	0.00236949	FALSE	-20.6916	2.89861e-05	7.27845e-06	FALSE	-16.2888	0.284377	0.0710943	FALSE	-17.3909	0.015859
104	MOL001821	FALSE	FALSE	FALSE	255 255 255 255	FALSE	banlangen	4.557	292.37	1	4	0	1	10	0.157	-20.2355	0.126263	0.0315658	FALSE	-2.31289	1.19158	0.303312	TRUE	-13.0111	0.00639904	0.00160698	FALSE	-20.6959	0.0331617	0.00833969	FALSE	-29.6649	0.000361606	9.04015e-05	FALSE	-14.2549	0.00733928	0.00183482	FALSE	-11.1523	0.00116543	0.000292641	FALSE	-0.845792	0.983535	0.245884	TRUE	1.38082	1.08145
105	MOL001822	FALSE	FALSE	FALSE	255 255 255 255	FALSE	banlangen	0.736	156.136	1	3	1	1	3	0.353	-11.753	0.287004	0.0717509	FALSE	-2.21447	1.2183	0.310113	TRUE	-11.4668	0.0114754	0.00288178	TRUE	-3.07757	1.68411	0.42353	FALSE	-6.39856	0.165049	0.0412622	TRUE	-10.1671	0.0222317	0.00555791	FALSE	-8.7433	0.00297623	0.000747336	FALSE	-3.21367	0.817287	0.204322	FALSE	3.53417	1.4771
106	MOL001823	FALSE	FALSE	FALSE	255 255 255 255	FALSE	banlangen	0.125	293.272	2	6	4	3	3	0.409	-27.8645	0.0563507	0.0140877	FALSE	1.24869	2.30472	0.586656	TRUE	-32.0655	8.78236e-06	2.20549e-06	FALSE	-0.781789	2.38838	0.600643	TRUE	-22.3574	0.0023971	0.000599276	FALSE	0.157581	0.478295	0.119574	TRUE	-14.606	0.000304828	7.65427e-05	FALSE	-16.0722	0.289319	0.0723296	FALSE	-4.82003	0.338655
107	MOL001824	FALSE	FALSE	FALSE	255 255 255 255	FALSE	banlangen	-0.135	334.324	2	7	5	3	4	0.428	-69.4355	0.000287138	7.17844e-05	FALSE	1.30064	2.32146	0.590918	TRUE	-47.5124	9.88499e-08	2.4824e-08	FALSE	0.292872	2.70424	0.680077	TRUE	-17.4994	0.00861993	0.00215498	FALSE	14.7447	3.88433	0.971082	TRUE	-17.8248	8.76699e-05	2.2014e-05	FALSE	-13.4264	0.357704	0.0894261	FALSE	-15.0498	0.0295945
108	MOL001825	FALSE	FALSE	FALSE	255 255 255 255	FALSE	banlangen	1.795	172.183	2	2	2	2	1	0.331	5.19923	1.07343	0.268359	TRUE	0.624099	2.10091	0.534777	TRUE	-11.2359	0.01253	0.00314664	TRUE	2.35414	3.22365	0.810699	TRUE	-12.6738	0.0311593	0.00778981	TRUE	1.29269	0.666394	0.166599	TRUE	-16.1831	0.000165454	4.15457e-05	FALSE	-12.6504	0.380863	0.0952156	FALSE	-6.03355	0.260414
109	MOL001826	FALSE	FALSE	FALSE	255 255 255 255	FALSE	banlangen	-0.049	295.288	2	6	5	3	3	0.415	-63.4192	0.000671337	0.000167834	FALSE	-0.831903	1.62762	0.414303	TRUE	-53.8128	1.97704e-08	4.9649e-09	FALSE	1.21884	2.95144	0.742243	TRUE	-20.5922	0.00380906	0.000952265	FALSE	5.52497	1.89388	0.473469	TRUE	-16.3471	0.000155274	3.89895e-05	FALSE	-12.4994	0.385547	0.0963868	FALSE	-6.38197	0.241093
110	MOL001827	FALSE	FALSE	FALSE	255 255 255 255	FALSE	banlangen	1.881	133.147	2	1	2	2	0	0.27	5.84969	1.11739	0.279348	TRUE	-2.69128	1.09229	0.278038	TRUE	-11.0223	0.0135932	0.00341364	TRUE	3.04826	3.35495	0.84372	TRUE	-11.5593	0.041965	0.0104912	TRUE	-7.57283	0.046613	0.0116533	FALSE	-14.0948	0.000371664	9.33254e-05	FALSE	-8.84	0.519149	0.129787	FALSE	2.30769	1.24496
111	MOL001828	FALSE	FALSE	FALSE	255 255 255 255	FALSE	banlangen	1.819	350.368	1	5	1	4	3	0.196	-9.06918	0.364952	0.0912381	FALSE	3.64962	3.00145	0.764005	TRUE	-8.47532	0.0362103	0.0090934	TRUE	-25.7124	0.0130198	0.00327428	FALSE	-23.3692	0.00184019	0.000460048	FALSE	-2.8106	0.194505	0.0486262	TRUE	-20.0733	3.67907e-05	9.2382e-06	FALSE	-6.79571	0.612994	0.153249	FALSE	-5.53537	0.290393
112	MOL001829	FALSE	FALSE	FALSE	255 255 255 255	FALSE	banlangen	0.638	432.378	2	10	6	4	3	0.44	-83.7887	3.37467e-05	8.43667e-06	FALSE	0.84942	2.17484	0.553596	TRUE	-46.7578	1.20897e-07	3.03607e-08	FALSE	-8.5797	0.517524	0.13015	FALSE	-25.2456	0.00112936	0.00028234	FALSE	7.35706	2.5599	0.639975	TRUE	-24.234	7.41395e-06	1.86165e-06	FALSE	-5.0959	0.703212	0.175803	FALSE	-1.42764	0.667261
113	MOL001830	FALSE	FALSE	FALSE	255 255 255 255	FALSE	banlangen	1.753	222.237	1	4	1	1	4	0.222	-14.7465	0.216992	0.0542479	FALSE	-1.16682	1.52336	0.387764	TRUE	-16.0743	0.00205184	0.000515275	FALSE	-9.3422	0.43143	0.108498	FALSE	-22.154	0.00252822	0.000632056	FALSE	-4.95054	0.101504	0.0253759	FALSE	-11.9072	0.000869003	0.000218208	FALSE	0.726874	1.10851	0.277128	TRUE	14.3951	3.31648
114	MOL001831	FALSE	FALSE	FALSE	255 255 255 255	FALSE	banlangen	-0.532	136.111	1	4	2	2	0	0.536	-2.23217	0.640171	0.160043	FALSE	4.20908	3.14323	0.800096	TRUE	-14.6331	0.00349131	0.000876766	FALSE	-3.8183	1.47065	0.369847	FALSE	-8.49439	0.0949801	0.023745	TRUE	-4.54201	0.114835	0.0287086	FALSE	-5.70183	0.00973765	0.00244514	FALSE	-10.5405	0.452029	0.113007	FALSE	-11.852	0.0664287
115	MOL001832	FALSE	FALSE	FALSE	255 255 255 255	FALSE	banlangen	-0.354	528.531	2	14	6	3	8	0.59	-41.4166	0.0116832	0.00292079	FALSE	2.37517	2.65468	0.675736	TRUE	-36.0112	2.59494e-06	6.51661e-07	FALSE	-18.6767	0.0502523	0.0126377	FALSE	-38.1948	4.1975e-05	1.04937e-05	FALSE	4.21685	1.43434	0.358585	TRUE	-5.89864	0.00901856	0.00226457	FALSE	-5.64586	0.672742	0.168185	FALSE	-2.80505	0.512277
116	MOL001833	FALSE	FALSE	FALSE	255 255 255 255	FALSE	banlangen	1.619	366.391	2	9	3	2	5	0.609	1.07323	0.816138	0.204034	TRUE	4.37884	3.17943	0.809309	TRUE	-14.044	0.00434675	0.00109159	FALSE	-16.8083	0.0752326	0.0189199	FALSE	-28.9708	0.000431992	0.000107998	FALSE	0.363672	0.508413	0.127103	TRUE	2.58918	0.235792	0.0592078	FALSE	1.32145	1.1588	0.2897	TRUE	3.51146	1.47267
117	MOL001834	FALSE	FALSE	FALSE	255 255 255 255	FALSE	banlangen	0.583	522.542	2	11	6	4	9	0.327	-87.8243	1.79542e-05	4.48854e-06	FALSE	4.11702	3.12311	0.794974	TRUE	-46.8067	1.19322e-07	2.99652e-08	FALSE	-8.03009	0.589366	0.148217	FALSE	-31.3317	0.000236299	5.90747e-05	FALSE	-3.57634	0.153976	0.038494	FALSE	-27.3744	2.2223e-06	5.58023e-07	FALSE	-13.6842	0.350343	0.0875858	FALSE	-12.9555	0.0504553
118	MOL001835	FALSE	FALSE	FALSE	255 255 255 255	FALSE	banlangen	0.646	216.236	1	2	1	3	0	0.239	3.23906	0.946316	0.236579	TRUE	4.21146	3.14375	0.800227	TRUE	-4.73534	0.154889	0.0388969	TRUE	-29.5571	0.00688466	0.00173139	FALSE	-18.3341	0.00691056	0.00172764	FALSE	-8.46423	0.036013	0.00900324	FALSE	-28.4078	1.49608e-06	3.75667e-07	FALSE	-21.5707	0.188435	0.0471088	FALSE	-30.7279	0.000361159
119	MOL001836	FALSE	FALSE	FALSE	255 255 255 255	FALSE	banlangen	-0.827	236.262	0	6	4	1	5	0.393	-22.282	0.102287	0.0255718	FALSE	8.89009	3.7521	0.955079	TRUE	-17.7621	0.00111016	0.000278791	FALSE	-11.6937	0.245376	0.0617084	FALSE	-17.273	0.00915338	0.00228835	FALSE	-6.29407	0.0679022	0.0169756	FALSE	-20.3649	3.28776e-05	8.2556e-06	FALSE	-10.3026	0.460863	0.115216	FALSE	-14.1096	0.0376713
120	MOL001837	FALSE	FALSE	FALSE	255 255 255 255	FALSE	banlangen	1.911	178.185	1	3	1	1	3	0.24	-14.4952	0.222247	0.0555617	FALSE	-4.16887	0.759986	0.193451	TRUE	-21.8411	0.00026118	6.55895e-05	FALSE	-11.5212	0.255712	0.0643077	FALSE	-24.8654	0.00124653	0.000311632	FALSE	-7.40308	0.0489803	0.0122451	FALSE	-21.0935	2.48261e-05	6.23386e-06	FALSE	-3.205	0.817848	0.204462	FALSE	14.1462	3.29068
121	MOL001840	FALSE	FALSE	FALSE	255 255 255 255	FALSE	banlangen	0.583	522.542	2	11	6	4	9	0.327	-90.5098	1.17144e-05	2.92861e-06	FALSE	4.11702	3.12311	0.794974	TRUE	-46.2673	1.37936e-07	3.46396e-08	FALSE	-8.03009	0.589366	0.148217	FALSE	-31.3317	0.000236299	5.90747e-05	FALSE	-3.15003	0.175354	0.0438386	TRUE	-27.3744	2.2223e-06	5.58023e-07	FALSE	-11.7608	0.409345	0.102336	FALSE	-12.1194	0.0621714
122	MOL001841	FALSE	FALSE	FALSE	255 255 255 255	FALSE	banlangen	1.788	175.184	2	2	2	2	2	0.302	12.7148	1.62014	0.405036	TRUE	-2.05866	1.26134	0.321068	TRUE	-15.2996	0.00272828	0.000685148	FALSE	-3.19111	1.65058	0.415098	FALSE	-19.8298	0.0046557	0.00116393	FALSE	-4.11733	0.130612	0.032653	FALSE	-13.5581	0.00045771	0.000114932	FALSE	-20.4416	0.205448	0.0513619	FALSE	2.85011	1.34569
123	MOL001842	FALSE	FALSE	FALSE	255 255 255 255	FALSE	banlangen	2.184	358.385	2	6	2	4	4	0.222	-27.3463	0.0596333	0.0149083	FALSE	-0.894507	1.60793	0.409291	TRUE	-11.8576	0.00989261	0.00248431	TRUE	-8.12782	0.575953	0.144844	FALSE	-11.7778	0.0395857	0.00989641	TRUE	-16.6442	0.00404526	0.00101131	FALSE	-22.3766	1.51456e-05	3.80307e-06	FALSE	-15.0945	0.312808	0.0782021	FALSE	-4.28736	0.378895
124	MOL001843	FALSE	FALSE	FALSE	255 255 255 255	FALSE	banlangen	1.347	122.121	1	2	1	1	1	0.29	-3.18666	0.594634	0.148659	FALSE	0.284881	1.9893	0.506368	TRUE	-14.2644	0.00400401	0.00100552	FALSE	-5.8876	0.961231	0.241735	FALSE	-14.2814	0.020287	0.00507174	FALSE	-7.80375	0.0435843	0.0108961	FALSE	-18.3619	7.12345e-05	1.78871e-05	FALSE	-2.76326	0.846915	0.211729	FALSE	0.458745	0.931234
125	MOL001844	FALSE	FALSE	FALSE	255 255 255 255	FALSE	banlangen	-1.346	684.682	2	16	9	5	12	0.376	-84.0139	3.25899e-05	8.14747e-06	FALSE	1.04261	2.23792	0.569651	TRUE	-42.4465	3.95603e-07	9.9347e-08	FALSE	-8.21423	0.564326	0.14192	FALSE	-24.3056	0.00144181	0.000360453	FALSE	0.802805	0.578388	0.144597	TRUE	-20.8013	2.77851e-05	6.97688e-06	FALSE	-11.5378	0.416822	0.104206	FALSE	-16.0497	0.0224645
126	MOL001845	FALSE	FALSE	FALSE	255 255 255 255	FALSE	banlangen	2.513	360.401	2	6	3	3	6	0.24	-18.7009	0.14742	0.036855	FALSE	3.22723	2.89355	0.736539	TRUE	-14.7815	0.0033044	0.000829827	FALSE	-7.62781	0.647636	0.162871	FALSE	-14.227	0.020583	0.00514575	FALSE	-10.0212	0.0231568	0.0057892	FALSE	-23.0818	1.15461e-05	2.89925e-06	FALSE	-13.9853	0.341947	0.0854867	FALSE	-7.10875	0.204828
127	MOL002322	FALSE	FALSE	FALSE	255 255 255 255	FALSE	banlangen	0.018	432.378	2	10	7	4	3	0.455	-78.9624	7.05871e-05	1.76468e-05	FALSE	2.44737	2.67592	0.681143	TRUE	-34.1182	4.62841e-06	1.16232e-06	FALSE	-5.54224	1.03607	0.260557	FALSE	-21.1189	0.00331667	0.000829166	FALSE	-1.51594	0.288784	0.072196	TRUE	-23.9993	8.11366e-06	2.03735e-06	FALSE	-3.39826	0.805409	0.201352	FALSE	13.6826	3.24032
128	MOL000017	FALSE	FALSE	FALSE	255 255 255 255	FALSE	daqingye	-2.302	478.494	2	12	5	3	8	0.493	-44.2953	0.00823062	0.00205766	FALSE	3.84062	3.06062	0.779067	TRUE	-37.5679	1.62634e-06	4.0842e-07	FALSE	-17.2999	0.0675397	0.0169852	FALSE	-40.63	2.29468e-05	5.7367e-06	FALSE	4.60806	1.56662	0.391656	TRUE	-5.35882	0.0111306	0.0027949	FALSE	-4.78986	0.720716	0.180179	FALSE	-0.545392	0.783251
129	MOL000125	FALSE	FALSE	FALSE	255 255 255 255	FALSE	daqingye	2.872	136.234	0	0	0	3	0	0	-11.2193	0.301294	0.0753235	FALSE	-8.46422	0.234768	0.059759	TRUE	-10.9173	0.0141488	0.00355317	TRUE	-13.4439	0.162035	0.0407493	FALSE	-8.31426	0.0996281	0.024907	TRUE	-13.8372	0.00816801	0.002042	FALSE	-20.868	2.70802e-05	6.79987e-06	FALSE	-10.4632	0.45488	0.11372	FALSE	-18.5475	0.0116783
130	MOL001986	FALSE	FALSE	FALSE	255 255 255 255	FALSE	daqingye	7.626	386.654	0	1	1	4	6	0.047	-21.42	0.111836	0.027959	FALSE	-1.04123	1.56214	0.397635	TRUE	-17.6245	0.00116678	0.000293011	FALSE	-37.0473	0.0026722	0.00067202	FALSE	-29.5002	0.00037718	9.4295e-05	FALSE	-17.8191	0.00305012	0.00076253	FALSE	-32.7204	2.88182e-07	7.23629e-08	FALSE	-32.6909	0.0850396	0.0212599	FALSE	-48.0004	1.28792e-06
131	MOL002306	FALSE	FALSE	FALSE	255 255 255 255	FALSE	daqingye	1.968	94.1543	0	0	0	2	0	0	-5.04601	0.512709	0.128177	FALSE	-3.08825	0.994229	0.253077	TRUE	-7.22846	0.0587621	0.0147568	TRUE	-10.6511	0.315075	0.0792367	FALSE	-5.94404	0.185825	0.0464563	TRUE	-8.5605	0.035031	0.00875775	FALSE	-13.6128	0.00044808	0.000112513	FALSE	-7.65747	0.571575	0.142894	FALSE	-15.421	0.0263744
132	MOL002307	FALSE	FALSE	FALSE	255 255 255 255	FALSE	daqingye	7.519	586.842	0	6	3	4	17	0.161	-36.9119	0.0198846	0.00497115	FALSE	1.61497	2.42176	0.616449	TRUE	-12.5496	0.00761404	0.0019121	FALSE	-25.9603	0.0124782	0.00313809	FALSE	-34.675	0.000101344	2.53361e-05	FALSE	-11.3294	0.0161288	0.0040322	FALSE	-34.1233	1.68896e-07	4.24101e-08	FALSE	-8.32711	0.54128	0.13532	FALSE	-37.1891	4.82429e-05
133	MOL002308	FALSE	FALSE	FALSE	255 255 255 255	FALSE	daqingye	-0.144	309.295	0	7	4	2	4	0.42	-4.37018	0.541458	0.135364	FALSE	3.11311	2.86314	0.7288	TRUE	-17.6225	0.00116762	0.000293222	FALSE	-19.1498	0.0455005	0.0114427	FALSE	-21.5224	0.00298337	0.000745843	FALSE	-6.47743	0.0643099	0.0160775	FALSE	-26.5042	3.10199e-06	7.78914e-07	FALSE	-4.319	0.748427	0.187107	FALSE	-9.88717	0.107172
134	MOL002309	FALSE	FALSE	FALSE	255 255 255 255	FALSE	daqingye	1.876	262.263	2	3	2	4	0	0.249	-9.58282	0.348829	0.0872073	FALSE	9.11784	3.76569	0.95854	TRUE	2.08046	1.60629	0.403384	TRUE	-8.2191	0.563678	0.141757	FALSE	-9.98952	0.0638071	0.0159518	TRUE	5.55841	1.90612	0.47653	TRUE	-5.99161	0.00869755	0.00218397	FALSE	-8.77632	0.521847	0.130462	FALSE	-10.9768	0.0823568
135	MOL002310	FALSE	FALSE	FALSE	255 255 255 255	FALSE	daqingye	0.109	367.394	0	7	2	3	1	0.295	-21.5148	0.110747	0.0276869	FALSE	6.41714	3.52292	0.896744	TRUE	-27.4124	3.94469e-05	9.90622e-06	FALSE	-18.0888	0.0569472	0.0143214	FALSE	-24.5286	0.00136057	0.000340142	FALSE	-14.8809	0.00626179	0.00156545	FALSE	-29.1232	1.13786e-06	2.85718e-07	FALSE	-18.964	0.23036	0.05759	FALSE	-19.1917	0.00982765
136	MOL002311	FALSE	FALSE	FALSE	255 255 255 255	FALSE	daqingye	4.901	366.364	3	5	2	4	3	0.248	-12.8519	0.25936	0.0648399	FALSE	0.14637	1.94377	0.494778	TRUE	-19.3046	0.000638306	0.000160296	FALSE	2.18131	3.18821	0.801787	TRUE	-15.6718	0.0140065	0.00350164	FALSE	-14.3466	0.00716971	0.00179243	FALSE	-11.7069	0.000939361	0.000235875	FALSE	2.80086	1.29101	0.322753	TRUE	31.0706	3.99944
137	MOL002312	FALSE	FALSE	FALSE	255 255 255 255	FALSE	daqingye	-0.71	612.533	2	16	8	4	11	0.431	-100.927	2.11932e-06	5.2983e-07	FALSE	2.96137	2.82192	0.718307	TRUE	-37.7964	1.51953e-06	3.81597e-07	FALSE	-2.20971	1.94734	0.489727	FALSE	-37.7535	4.68547e-05	1.17137e-05	FALSE	-0.593364	0.381985	0.0954962	TRUE	-21.0249	2.54911e-05	6.40086e-06	FALSE	-9.15636	0.505947	0.126487	FALSE	2.97349	1.36905
138	MOL002313	FALSE	FALSE	FALSE	255 255 255 255	FALSE	daqingye	2.935	1037.19	0	20	8	7	15	0.279	-114.053	2.17836e-07	5.44591e-08	FALSE	-1.0323	1.56491	0.39834	TRUE	-34.0244	4.76444e-06	1.19648e-06	FALSE	-25.4537	0.0136152	0.00342403	FALSE	-29.4968	0.000377512	9.43781e-05	FALSE	-16.362	0.00433371	0.00108343	FALSE	-32.0394	3.73614e-07	9.38149e-08	FALSE	-44.7468	0.0409537	0.0102384	FALSE	-19.1445	0.00995307
139	MOL002314	FALSE	FALSE	FALSE	255 255 255 255	FALSE	daqingye	5.565	714.925	0	10	4	5	9	0.2	-52.2959	0.00299198	0.000747995	FALSE	-0.311997	1.79403	0.456663	TRUE	-15.6392	0.0024074	0.000604565	FALSE	-23.1791	0.0205085	0.00515759	FALSE	-30.439	0.00029669	7.41724e-05	FALSE	-10.5415	0.0200334	0.00500836	FALSE	-26.6441	2.93992e-06	7.38218e-07	FALSE	-19.3573	0.223415	0.0558538	FALSE	-14.7427	0.0320315
140	MOL002315	FALSE	FALSE	FALSE	255 255 255 255	FALSE	daqingye	-2.504	1351.43	0	31	16	11	16	0.372	-167.69	3.04532e-12	7.6133e-13	FALSE	-0.743716	1.6555	0.421399	TRUE	-57.0994	8.58728e-09	2.1565e-09	FALSE	-25.1831	0.0142731	0.00358947	FALSE	-33.2061	0.00014684	3.671e-05	FALSE	-9.74593	0.0250154	0.00625386	FALSE	-34.196	1.64292e-07	4.1254e-08	FALSE	-47.932	0.034607	0.00865174	FALSE	-35.1582	9.19572e-05
141	MOL002316	FALSE	FALSE	FALSE	255 255 255 255	FALSE	daqingye	5.612	470.684	0	4	2	5	2	0.141	-43.4414	0.0091391	0.00228477	FALSE	-1.3915	1.45504	0.370374	TRUE	-12.1312	0.00891837	0.00223965	FALSE	-23.8936	0.0179751	0.00452047	FALSE	-19.0858	0.00566528	0.00141632	FALSE	-11.4842	0.0154618	0.00386545	FALSE	-29.1126	1.14249e-06	2.8688e-07	FALSE	-18.7502	0.234233	0.0585584	FALSE	-18.877	0.0106937
142	MOL002317	FALSE	FALSE	FALSE	255 255 255 255	FALSE	daqingye	0.713	137.136	1	3	2	1	1	0.439	-8.27128	0.391185	0.0977962	FALSE	1.99596	2.54045	0.646661	TRUE	-12.2158	0.00863723	0.00216905	FALSE	-9.83319	0.383503	0.0964454	FALSE	-16.3976	0.0115481	0.00288701	FALSE	-0.885	0.349772	0.087443	TRUE	-8.19935	0.00367872	0.00092373	FALSE	3.57983	1.36455	0.341137	TRUE	6.41248	2.05638
143	MOL002318	FALSE	FALSE	FALSE	255 255 255 255	FALSE	daqingye	0.058	448.468	2	11	6	3	7	0.539	-38.2535	0.0170098	0.00425244	FALSE	2.6237	2.72707	0.694163	TRUE	-41.4709	5.21635e-07	1.30997e-07	FALSE	-7.26073	0.705254	0.177361	FALSE	-37.6936	4.75596e-05	1.18899e-05	FALSE	4.0643	1.38431	0.346078	TRUE	-22.6373	1.36997e-05	3.44002e-06	FALSE	-30.1038	0.101336	0.0253341	FALSE	-3.64765	0.432444
144	MOL002319	FALSE	FALSE	FALSE	255 255 255 255	FALSE	daqingye	0.002	462.403	2	11	7	4	4	0.438	-89.4369	1.39029e-05	3.47572e-06	FALSE	5.25509	3.3473	0.852041	TRUE	-31.7493	9.70494e-06	2.43718e-06	FALSE	-6.81919	0.780451	0.196272	FALSE	-23.5905	0.00173699	0.000434247	FALSE	-3.75557	0.145797	0.0364493	FALSE	-20.6053	2.99664e-05	7.52461e-06	FALSE	0.891888	1.1223	0.280575	TRUE	14.9657	3.37248
145	MOL002320	FALSE	FALSE	FALSE	255 255 255 255	FALSE	daqingye	8.084	414.707	0	1	1	4	6	0.042	-36.8226	0.0200908	0.00502269	FALSE	-0.34039	1.78483	0.454321	TRUE	-19.0077	0.000709619	0.000178205	FALSE	-42.9814	0.00158241	0.000397954	FALSE	-30.0981	0.000323687	8.09217e-05	FALSE	-16.7635	0.00392968	0.00098242	FALSE	-33.8691	1.86057e-07	4.6719e-08	FALSE	-36.9284	0.0647015	0.0161754	FALSE	-43.6983	5.65741e-06
146	MOL002321	FALSE	FALSE	FALSE	255 255 255 255	FALSE	daqingye	-0.754	129.114	0	3	2	1	1	0.524	-3.40696	0.584461	0.146115	FALSE	5.11767	3.32306	0.845869	TRUE	-7.44613	0.0539924	0.013559	TRUE	-19.8334	0.0394987	0.00993334	FALSE	-17.0159	0.00979947	0.00244987	FALSE	-8.62408	0.0343981	0.00859952	FALSE	-19.741	4.18242e-05	1.05021e-05	FALSE	-11.1429	0.430414	0.107604	FALSE	-17.3171	0.0161689
147	MOL002323	FALSE	FALSE	FALSE	255 255 255 255	FALSE	daqingye	-1.881	267.241	2	8	4	3	2	0.539	-61.6831	0.00085324	0.00021331	FALSE	-1.33797	1.47119	0.374484	TRUE	-49.8528	5.35612e-08	1.34507e-08	FALSE	5.9885	3.7274	0.937387	TRUE	-8.46958	0.0956073	0.0239018	TRUE	3.97692	1.35608	0.33902	TRUE	-16.0608	0.00017348	4.35611e-05	FALSE	-17.0713	0.267271	0.0668177	FALSE	-12.1479	0.0617335
148	MOL002324	FALSE	FALSE	FALSE	255 255 255 255	FALSE	daqingye	-0.354	528.531	2	14	6	3	8	0.59	-41.4166	0.0116832	0.00292079	FALSE	2.37517	2.65468	0.675736	TRUE	-36.0112	2.59494e-06	6.51661e-07	FALSE	-18.6767	0.0502523	0.0126377	FALSE	-38.1948	4.1975e-05	1.04937e-05	FALSE	4.21685	1.43434	0.358585	TRUE	-5.89864	0.00901856	0.00226457	FALSE	-5.64586	0.672742	0.168185	FALSE	-2.80505	0.512277
149	MOL002325	FALSE	FALSE	FALSE	255 255 255 255	FALSE	daqingye	-1.9	439.48	0	13	5	1	9	0.608	-57.6713	0.00147131	0.000367828	FALSE	7.88893	3.67911	0.936501	TRUE	-33.9352	4.89773e-06	1.22996e-06	FALSE	-13.9961	0.14242	0.0358165	FALSE	-35.4281	8.38538e-05	2.09635e-05	FALSE	3.55362	1.224	0.305999	TRUE	-15.5599	0.000210618	5.28864e-05	FALSE	-10.0883	0.468974	0.117244	FALSE	-10.4066	0.0945849
150	323	FALSE	FALSE	FALSE	255 255 255 255	FALSE	yizhihao	1.899	146.143	1	2	0	2	0	0.188	-1.10293	0.697112	0.174278	FALSE	1.25627	2.30716	0.587278	TRUE	-16.5053	0.00175249	0.000440099	FALSE	-14.3545	0.131054	0.0329582	FALSE	-12.5941	0.031829	0.00795726	TRUE	-12.6566	0.0110995	0.00277487	FALSE	-0.686934	0.068285	0.0171465	FALSE	-5.81782	0.66347	0.165868	FALSE	-3.14302	0.478942
151	6448	FALSE	FALSE	FALSE	255 255 255 255	FALSE	yizhihao	2.354	196.286	0	2	0	2	2	0.112	-22.2313	0.102828	0.0257069	FALSE	-1.44087	1.44022	0.366602	TRUE	-15.3668	0.00266152	0.000668381	FALSE	-20.9255	0.0316749	0.00796576	FALSE	-21.1439	0.00329493	0.000823734	FALSE	-18.4336	0.00263889	0.000659724	FALSE	-18.4708	6.82985e-05	1.71498e-05	FALSE	-16.2081	0.286207	0.0715518	FALSE	-25.3171	0.00178404
152	11230	FALSE	FALSE	FALSE	255 255 255 255	FALSE	yizhihao	2.55	154.249	0	1	1	1	1	0.103	-6.6539	0.448946	0.112236	FALSE	-5.49293	0.536182	0.136483	TRUE	-10.1369	0.0190764	0.00479062	TRUE	-21.0397	0.0309637	0.00778691	FALSE	-14.1151	0.021207	0.00530176	FALSE	-10.5781	0.0198312	0.0049578	FALSE	-16.8182	0.000129397	3.24917e-05	FALSE	-8.0467	0.55377	0.138443	FALSE	-14.1532	0.0372543
153	14896	FALSE	FALSE	FALSE	255 255 255 255	FALSE	yizhihao	2.926	136.234	0	0	0	3	0	0	-8.35978	0.388203	0.0970507	FALSE	-6.25234	0.435929	0.110964	TRUE	-9.99118	0.0201741	0.00506629	TRUE	-17.7463	0.0613022	0.0154166	FALSE	-11.2941	0.0450449	0.0112612	TRUE	-13.0718	0.00995758	0.0024894	FALSE	-18.9166	5.74948e-05	1.4437e-05	FALSE	-8.27098	0.543758	0.135939	FALSE	-21.3323	0.0054845
154	17100	FALSE	FALSE	FALSE	255 255 255 255	FALSE	yizhihao	2.415	154.249	0	1	1	1	1	0.102	-14.1682	0.229246	0.0573116	FALSE	-5.42446	0.546167	0.139024	TRUE	-6.1316	0.0900578	0.022616	TRUE	-19.5046	0.0422667	0.0106294	FALSE	-7.25246	0.131907	0.0329768	TRUE	-7.77815	0.0439096	0.0109774	FALSE	-20.8483	2.72863e-05	6.85162e-06	FALSE	-9.16844	0.505449	0.126362	FALSE	-16.2896	0.0211197
155	86895	FALSE	FALSE	FALSE	255 255 255 255	FALSE	yizhihao	4.715	202.335	1	0	0	2	1	0	-5.75066	0.48397	0.120992	FALSE	-9.22711	0.18915	0.0481472	TRUE	-17.1708	0.00137528	0.000345371	FALSE	-15.8869	0.0923761	0.0232312	FALSE	-12.5433	0.0322645	0.00806613	TRUE	-12.3509	0.0120288	0.00300719	FALSE	-28.8244	1.27564e-06	3.20314e-07	FALSE	-2.0679	0.89448	0.22362	TRUE	-11.9418	0.0649698
156	92231	FALSE	FALSE	FALSE	255 255 255 255	FALSE	yizhihao	3.006	220.35	0	1	1	3	0	0.081	-10.8394	0.311822	0.0779556	FALSE	-5.20611	0.579115	0.147411	TRUE	-13.1222	0.0061374	0.00154127	FALSE	-19.14	0.045593	0.011466	FALSE	-12.705	0.0309007	0.00772517	TRUE	-12.7348	0.0108742	0.00271855	FALSE	-23.3187	1.05405e-05	2.64674e-06	FALSE	-13.8197	0.346537	0.0866342	FALSE	-23.6721	0.00285232
157	111037	FALSE	FALSE	FALSE	255 255 255 255	FALSE	yizhihao	2.794	196.286	0	2	0	1	3	0.108	-17.4515	0.166905	0.0417263	FALSE	-8.32659	0.244083	0.0621301	TRUE	-10.9081	0.0141987	0.0035657	TRUE	-22.2652	0.0243784	0.00613081	FALSE	-16.1305	0.0123978	0.00309945	FALSE	-10.8134	0.0185826	0.00464565	FALSE	-15.0573	0.000255897	6.42562e-05	FALSE	-11.4945	0.418293	0.104573	FALSE	-15.0756	0.0293977
158	127171	FALSE	FALSE	FALSE	255 255 255 255	FALSE	yizhihao	3.942	234.334	0	2	1	2	2	0.146	-9.78125	0.342758	0.0856895	FALSE	-7.26888	0.32871	0.0836716	TRUE	-8.59723	0.0345404	0.00867406	TRUE	-16.8383	0.0747367	0.0187952	FALSE	-8.79148	0.0877758	0.0219439	TRUE	-4.7958	0.106355	0.0265886	FALSE	-16.9152	0.00012463	3.12949e-05	FALSE	-7.26323	0.590177	0.147544	FALSE	-20.5004	0.00689204
159	132264	FALSE	FALSE	FALSE	255 255 255 255	FALSE	yizhihao	2.689	234.291	0	3	1	2	2	0.223	-13.3871	0.246734	0.0616834	FALSE	-2.61048	1.11303	0.283315	TRUE	-13.811	0.00474155	0.00119074	FALSE	-20.4024	0.0351788	0.00884695	FALSE	-14.4997	0.0191396	0.00478489	FALSE	-5.7912	0.0788699	0.0197175	FALSE	-21.871	1.83999e-05	4.62025e-06	FALSE	-9.60463	0.487811	0.121953	FALSE	-20.9492	0.00609456
160	160799	FALSE	FALSE	FALSE	255 255 255 255	FALSE	yizhihao	3.778	222.366	0	1	1	2	1	0.077	-10.4203	0.323787	0.0809469	FALSE	-8.29545	0.24624	0.0626793	TRUE	-13.2958	0.00575018	0.00144403	FALSE	-22.634	0.0227234	0.00571459	FALSE	-15.9425	0.0130333	0.00325832	FALSE	-14.5747	0.00676589	0.00169147	FALSE	-29.4112	1.01923e-06	2.55931e-07	FALSE	-16.5586	0.278348	0.0695869	FALSE	-28.1624	0.000778089
161	160921	FALSE	FALSE	FALSE	255 255 255 255	FALSE	yizhihao	2.603	344.315	2	7	2	3	4	0.276	-25.1527	0.0755694	0.0188924	FALSE	2.8156	2.78149	0.708015	TRUE	-6.69948	0.072195	0.0181302	TRUE	-0.994368	2.32345	0.584314	TRUE	-10.8431	0.0508111	0.0127028	TRUE	-3.0295	0.181927	0.0454816	TRUE	-14.205	0.000356115	8.94209e-05	FALSE	7.31586	1.74983	0.437457	TRUE	25.9754	3.99743
162	171455	FALSE	FALSE	FALSE	255 255 255 255	FALSE	yizhihao	4.152	222.366	0	1	0	2	1	0.063	-5.15972	0.507987	0.126997	FALSE	-3.5306	0.892536	0.227191	TRUE	-9.67201	0.0228088	0.00572793	TRUE	-28.2174	0.00861411	0.00216632	FALSE	-19.5166	0.00505643	0.00126411	FALSE	-18.9794	0.0023242	0.00058105	FALSE	-23.9821	8.1676e-06	2.05089e-06	FALSE	-9.84635	0.478304	0.119576	FALSE	-32.2449	0.000227459
163	171568	FALSE	FALSE	FALSE	255 255 255 255	FALSE	yizhihao	4.137	234.334	0	2	1	2	2	0.145	-7.12966	0.431304	0.107826	FALSE	-6.12377	0.451601	0.114953	TRUE	-13.5793	0.00517083	0.00129854	FALSE	-22.0645	0.0253375	0.00637201	FALSE	-12.539	0.0323017	0.00807543	TRUE	-6.9452	0.0560174	0.0140043	FALSE	-25.8379	4.00508e-06	1.00568e-06	FALSE	-7.44879	0.58135	0.145337	FALSE	-20.2924	0.00729454
164	440917	FALSE	FALSE	FALSE	255 255 255 255	FALSE	yizhihao	3.502	136.234	0	0	0	1	1	0	-8.1049	0.39684	0.09921	FALSE	-7.69607	0.291577	0.0742196	TRUE	-11.0157	0.0136274	0.00342221	TRUE	-16.45	0.0814472	0.0204827	FALSE	-10.7504	0.0520838	0.0130209	TRUE	-6.8781	0.0571345	0.0142836	FALSE	-15.6371	0.000204412	5.13281e-05	FALSE	-7.19025	0.593684	0.148421	FALSE	-11.1746	0.0784715
165	442138	FALSE	FALSE	FALSE	255 255 255 255	FALSE	yizhihao	3.109	496.635	0	6	2	7	0	0.194	-17.045	0.173718	0.0434295	FALSE	-0.337442	1.78579	0.454564	TRUE	-10.5524	0.0162675	0.00408522	TRUE	-18.9059	0.0478842	0.0120422	FALSE	-16.6519	0.0107937	0.00269843	FALSE	-15.8692	0.00489236	0.00122309	FALSE	-31.9946	3.80057e-07	9.54329e-08	FALSE	-22.3134	0.17811	0.0445276	FALSE	-25.8959	0.00150971
166	442360	FALSE	FALSE	FALSE	255 255 255 255	FALSE	yizhihao	5.336	202.335	1	0	0	1	4	0	-6.07082	0.471324	0.117831	FALSE	-16.1563	0.0275268	0.00700681	FALSE	-22.0284	0.000244702	6.14515e-05	FALSE	-21.4604	0.0284969	0.00716654	FALSE	-22.3459	0.00240434	0.000601085	FALSE	-7.58743	0.0464151	0.0116038	FALSE	-17.0927	0.000116359	2.92179e-05	FALSE	-1.2078	0.956424	0.239106	TRUE	-1.05723	0.714348
167	522266	FALSE	FALSE	FALSE	255 255 255 255	FALSE	yizhihao	3.006	220.35	0	1	1	3	0	0.081	-10.8394	0.311822	0.0779556	FALSE	-5.20611	0.579115	0.147411	TRUE	-13.1222	0.0061374	0.00154127	FALSE	-19.14	0.045593	0.011466	FALSE	-12.705	0.0309007	0.00772517	TRUE	-12.7348	0.0108742	0.00271855	FALSE	-23.3187	1.05405e-05	2.64674e-06	FALSE	-13.8197	0.346537	0.0866342	FALSE	-23.6721	0.00285232
168	530422	FALSE	FALSE	FALSE	255 255 255 255	FALSE	yizhihao	2.678	136.234	0	0	0	2	0	0	-7.45588	0.419523	0.104881	FALSE	-5.83046	0.489298	0.124549	TRUE	-12.235	0.00857471	0.00215335	FALSE	-15.2685	0.106252	0.0267209	FALSE	-10.3215	0.0584003	0.0146001	TRUE	-15.1938	0.00578803	0.00144701	FALSE	-18.6695	6.32537e-05	1.58831e-05	FALSE	-9.39119	0.496364	0.124091	FALSE	-20.6999	0.00652589
169	605073	FALSE	FALSE	FALSE	255 255 255 255	FALSE	yizhihao	4.077	204.351	0	0	0	4	0	0	-11.2502	0.30045	0.0751124	FALSE	-3.30122	0.944264	0.240358	TRUE	-6.33787	0.0831089	0.020871	TRUE	-13.5935	0.156452	0.0393454	FALSE	-9.16449	0.0794888	0.0198722	TRUE	-11.6098	0.0149426	0.00373565	FALSE	-21.4597	2.15589e-05	5.41348e-06	FALSE	-7.61807	0.573409	0.143352	FALSE	-17.6068	0.0149842
170	1794427	FALSE	FALSE	FALSE	255 255 255 255	FALSE	yizhihao	-0.34	354.309	1	9	6	2	5	0.487	-43.6798	0.00887641	0.0022191	FALSE	2.02511	2.54938	0.648934	TRUE	-33.5207	5.5693e-06	1.39861e-06	FALSE	-17.2801	0.0678332	0.0170591	FALSE	-34.4297	0.000107805	2.69513e-05	FALSE	-4.33325	0.12233	0.0305825	FALSE	-30.3659	7.07657e-07	1.77694e-07	FALSE	-12.4873	0.385927	0.0964817	FALSE	6.32712	2.03917
171	3080750	FALSE	FALSE	FALSE	255 255 255 255	FALSE	yizhihao	2.586	374.341	2	8	2	3	5	0.275	-31.893	0.0359786	0.00899466	FALSE	1.23228	2.29942	0.585307	TRUE	-15.2608	0.00276767	0.00069504	FALSE	-4.75814	1.2216	0.307214	FALSE	-21.6856	0.00285838	0.000714595	FALSE	-4.57675	0.113634	0.0284084	FALSE	-12.5246	0.000683676	0.000171672	FALSE	7.20557	1.73781	0.434452	TRUE	22.4696	3.7998
172	3081082	FALSE	FALSE	FALSE	255 255 255 255	FALSE	yizhihao	3.135	248.317	0	3	1	2	2	0.205	-10.5225	0.320835	0.0802087	FALSE	-3.84884	0.824362	0.209838	TRUE	-13.2868	0.00576973	0.00144894	FALSE	-22.457	0.0235009	0.00591012	FALSE	-14.4047	0.0196307	0.00490768	FALSE	-6.49077	0.0640564	0.0160141	FALSE	-24.8661	5.81584e-06	1.46036e-06	FALSE	-9.20776	0.503833	0.125958	FALSE	-22.0965	0.00443805
173	5280343	FALSE	FALSE	FALSE	255 255 255 255	FALSE	yizhihao	1.63	302.236	2	7	5	3	1	0.473	-49.2244	0.00444091	0.00111023	FALSE	2.86566	2.79546	0.711572	TRUE	-15.4095	0.00261991	0.000657932	FALSE	1.43495	3.00493	0.755696	TRUE	-15.6659	0.0140286	0.00350714	FALSE	-10.003	0.0232753	0.00581882	FALSE	-14.758	0.000287383	7.21622e-05	FALSE	-1.39181	0.942881	0.23572	TRUE	20.118	3.71416
174	5280445	FALSE	FALSE	FALSE	255 255 255 255	FALSE	yizhihao	2.168	286.236	2	6	4	3	1	0.415	-50.7166	0.00366924	0.00091731	FALSE	2.4372	2.67294	0.680384	TRUE	-17.5439	0.00120129	0.000301677	FALSE	1.58425	3.04088	0.764737	TRUE	-15.0716	0.0164337	0.00410842	FALSE	-7.67411	0.0452582	0.0113146	FALSE	-15.0601	0.000255619	6.41862e-05	FALSE	8.94847	1.93098	0.482744	TRUE	24.8221	3.85872
175	5280637	FALSE	FALSE	FALSE	255 255 255 255	FALSE	yizhihao	0.238	448.377	2	11	7	4	4	0.463	-127.373	1.88627e-08	4.71567e-09	FALSE	6.77742	3.56741	0.908068	TRUE	-46.4805	1.3024e-07	3.2707e-08	FALSE	-4.93078	1.17893	0.296482	FALSE	-23.3869	0.00183176	0.00045794	FALSE	3.12199	1.09787	0.274466	TRUE	-20.2013	3.50186e-05	8.79321e-06	FALSE	14.7417	2.58389	0.645972	TRUE	12.8689	3.14445
176	5280805	FALSE	FALSE	FALSE	255 255 255 255	FALSE	yizhihao	-1.158	610.517	2	16	10	5	6	0.484	-159.28	3.20725e-11	8.01812e-12	FALSE	3.21687	2.89081	0.735842	TRUE	-36.7845	2.05543e-06	5.16176e-07	FALSE	-6.21486	0.894234	0.224886	FALSE	-27.5016	0.000630235	0.000157559	FALSE	0.445432	0.520832	0.130208	TRUE	-21.7019	1.96386e-05	4.93129e-06	FALSE	-19.796	0.215943	0.0539858	FALSE	4.55936	1.68077
177	5280862	FALSE	FALSE	FALSE	255 255 255 255	FALSE	yizhihao	2.098	300.263	2	6	3	3	2	0.341	-40.2102	0.0134988	0.0033747	FALSE	3.2385	2.89652	0.737296	TRUE	-16.9378	0.00149687	0.000375905	FALSE	3.23521	3.38728	0.851852	TRUE	-14.4643	0.0193211	0.00483026	FALSE	-10.8285	0.018505	0.00462626	FALSE	-14.5445	0.000312177	7.8388e-05	FALSE	-4.45722	0.740194	0.185048	FALSE	21.1585	3.75601
178	5281608	FALSE	FALSE	FALSE	255 255 255 255	FALSE	yizhihao	2.291	374.341	2	8	2	3	5	0.275	-45.5003	0.00709215	0.00177304	FALSE	2.63501	2.73031	0.694988	TRUE	-17.5169	0.00121308	0.000304639	FALSE	-2.48373	1.86316	0.468556	FALSE	-19.4232	0.00518257	0.00129564	FALSE	-8.37135	0.0369879	0.00924697	FALSE	-12.9502	0.000579519	0.000145518	FALSE	0.32246	1.07525	0.268814	TRUE	22.1378	3.78957
179	5315263	FALSE	FALSE	FALSE	255 255 255 255	FALSE	yizhihao	2.291	374.341	2	8	2	3	5	0.275	-40.2726	0.0133987	0.00334968	FALSE	2.25307	2.61837	0.666495	TRUE	-16.7491	0.00160332	0.000402638	FALSE	-2.63206	1.81794	0.457184	FALSE	-20.9211	0.00349352	0.00087338	FALSE	-6.79376	0.058572	0.014643	FALSE	-10.3743	0.00157727	0.000396056	FALSE	1.90763	1.20999	0.302497	TRUE	22.3446	3.79601
180	5318734	FALSE	FALSE	FALSE	255 255 255 255	FALSE	yizhihao	3.927	222.366	0	1	1	2	0	0.073	-10.5605	0.319742	0.0799355	FALSE	-5.54159	0.529184	0.134701	TRUE	-14.615	0.00351493	0.000882697	FALSE	-18.9183	0.0477596	0.0120108	FALSE	-15.0638	0.0164678	0.00411694	FALSE	-15.4199	0.0054699	0.00136747	FALSE	-23.4767	9.91902e-06	2.49068e-06	FALSE	-6.69209	0.618165	0.154541	FALSE	-18.4732	0.011912
181	5321954	FALSE	FALSE	FALSE	255 255 255 255	FALSE	yizhihao	0.706	446.404	2	10	5	4	5	0.374	-110.532	4.06355e-07	1.01589e-07	FALSE	11.276	3.85404	0.981027	TRUE	-41.5158	5.15011e-07	1.29334e-07	FALSE	-0.556521	2.4565	0.617773	TRUE	-19.2509	0.00542369	0.00135592	FALSE	6.41188	2.22048	0.555119	TRUE	-18.5888	6.52549e-05	1.63856e-05	FALSE	17.8042	2.90074	0.725184	TRUE	18.5324	3.63567
182	5351234	FALSE	FALSE	FALSE	255 255 255 255	FALSE	yizhihao	2.619	314.289	2	6	2	3	3	0.278	-36.9465	0.0198052	0.0049513	FALSE	-3.30001	0.944543	0.240429	TRUE	-20.0467	0.000490397	0.000123152	FALSE	-1.18182	2.26579	0.569812	TRUE	-19.9476	0.00451334	0.00112833	FALSE	-12.2345	0.0124041	0.00310103	FALSE	-13.1318	0.000540072	0.000135613	FALSE	16.6076	2.78117	0.695292	TRUE	31.1098	3.99945
183	5352001	FALSE	FALSE	FALSE	255 255 255 255	FALSE	yizhihao	2.323	314.289	2	6	2	3	3	0.278	-38.75	0.0160465	0.00401163	FALSE	1.71893	2.4545	0.624781	TRUE	-8.55471	0.0351138	0.00881805	TRUE	2.54842	3.26219	0.820391	TRUE	-7.12196	0.136518	0.0341295	TRUE	-9.62919	0.025851	0.00646275	FALSE	-13.6723	0.000437852	0.000109945	FALSE	0.368379	1.07899	0.269748	TRUE	25.1026	3.86439
184	5368743	FALSE	FALSE	FALSE	255 255 255 255	FALSE	yizhihao	3.608	220.35	0	1	1	3	4	0.077	-16.9791	0.174845	0.0437112	FALSE	-8.97018	0.203437	0.0517839	TRUE	-17.6624	0.0011509	0.000289022	FALSE	-16.2272	0.0855924	0.0215252	FALSE	-10.805	0.0513305	0.0128326	TRUE	-13.0057	0.0101306	0.00253264	FALSE	-25.2884	4.94534e-06	1.24178e-06	FALSE	-10.8344	0.441349	0.110337	FALSE	-13.6851	0.0419673
185	6436243	FALSE	FALSE	FALSE	255 255 255 255	FALSE	yizhihao	4.022	232.318	0	2	0	2	0	0.102	-5.76485	0.483404	0.120851	FALSE	-1.52124	1.41625	0.360501	TRUE	-11.426	0.0116549	0.00292688	TRUE	-21.3943	0.0288691	0.00726016	FALSE	-10.2517	0.0594981	0.0148745	TRUE	-11.6866	0.0146345	0.00365864	FALSE	-17.952	8.34625e-05	2.09576e-05	FALSE	-13.3987	0.358505	0.0896261	FALSE	-15.138	0.0289276
186	6553874	FALSE	FALSE	FALSE	255 255 255 255	FALSE	yizhihao	2.962	196.286	0	2	0	1	3	0.112	-20.5007	0.122896	0.030724	FALSE	-6.27192	0.433586	0.110367	TRUE	-14.4394	0.0037518	0.000942183	FALSE	-21.7069	0.0271564	0.00682943	FALSE	-16.877	0.0101674	0.00254184	FALSE	-9.24733	0.0287977	0.00719942	FALSE	-15.3651	0.000227127	5.70319e-05	FALSE	-13.4169	0.35798	0.089495	FALSE	-21.6184	0.00506758
187	6918391	FALSE	FALSE	FALSE	255 255 255 255	FALSE	yizhihao	4.788	204.351	0	0	0	1	3	0	-4.0355	0.556128	0.139032	FALSE	-7.85482	0.278836	0.0709764	TRUE	-17.9665	0.00103121	0.000258966	FALSE	-21.1675	0.0301895	0.00759222	FALSE	-15.651	0.0140846	0.00352114	FALSE	-12.5938	0.0112839	0.00282098	FALSE	-20.2615	3.42148e-05	8.59137e-06	FALSE	-6.46592	0.629595	0.157399	FALSE	-17.933	0.0137485
188	11095734	FALSE	FALSE	FALSE	255 255 255 255	FALSE	yizhihao	4.222	204.351	0	0	0	3	0	0	-8.75924	0.374969	0.0937422	FALSE	-5.91826	0.477724	0.121603	TRUE	-12.5963	0.0074809	0.00187866	FALSE	-19.1377	0.0456157	0.0114717	FALSE	-12.5932	0.0318373	0.00795933	TRUE	-11.9351	0.0134272	0.00335679	FALSE	-22.0753	1.7008e-05	4.27073e-06	FALSE	-14.3893	0.331011	0.0827528	FALSE	-28.0344	0.000808069
189	13240187	FALSE	FALSE	FALSE	255 255 255 255	FALSE	yizhihao	3.519	220.35	0	1	0	3	0	0.049	-8.78398	0.374162	0.0935404	FALSE	-6.53552	0.403165	0.102624	TRUE	-14.0523	0.00433327	0.00108821	FALSE	-21.0334	0.0310028	0.00779673	FALSE	-12.4655	0.032942	0.00823549	TRUE	-17.2309	0.00351011	0.000877529	FALSE	-20.6084	2.99301e-05	7.5155e-06	FALSE	-15.4228	0.3047	0.0761749	FALSE	-34.3655	0.000117923
190	16211192	FALSE	FALSE	FALSE	255 255 255 255	FALSE	yizhihao	3.081	220.35	0	1	0	4	0	0.053	-12.1671	0.276309	0.0690772	FALSE	-3.19571	0.968786	0.2466	TRUE	-12.9059	0.00665737	0.00167185	FALSE	-15.2031	0.107846	0.0271217	FALSE	-8.9679	0.0837553	0.0209388	TRUE	-16.8076	0.00388781	0.000971953	FALSE	-22.7559	1.30884e-05	3.28652e-06	FALSE	-17.3237	0.261993	0.0654982	FALSE	-30.6332	0.000371666
191	23619656	FALSE	FALSE	FALSE	255 255 255 255	FALSE	yizhihao	2.962	196.286	0	2	0	1	3	0.112	-20.5007	0.122896	0.030724	FALSE	-6.27192	0.433586	0.110367	TRUE	-14.4394	0.0037518	0.000942183	FALSE	-21.7069	0.0271564	0.00682943	FALSE	-16.877	0.0101674	0.00254184	FALSE	-9.24733	0.0287977	0.00719942	FALSE	-15.3651	0.000227127	5.70319e-05	FALSE	-13.4169	0.35798	0.089495	FALSE	-21.6184	0.00506758
192	56930612	FALSE	FALSE	FALSE	255 255 255 255	FALSE	yizhihao	3.323	259.343	1	3	0	2	3	0.134	-6.1517	0.468169	0.117042	FALSE	-7.48813	0.309119	0.0786848	TRUE	-20.9038	0.000362498	9.10333e-05	FALSE	-22.0275	0.0255193	0.00641772	FALSE	-14.3037	0.0201663	0.00504157	FALSE	-13.2535	0.00949775	0.00237444	FALSE	-24.3818	7.0047e-06	1.75889e-06	FALSE	-2.36457	0.873914	0.218479	TRUE	-10.5654	0.091018
193	56930753	FALSE	FALSE	FALSE	255 255 255 255	FALSE	yizhihao	2.051	247.333	1	3	1	2	3	0.183	-9.52142	0.350726	0.0876814	FALSE	-7.43914	0.313397	0.0797738	TRUE	-19.0143	0.000707954	0.000177787	FALSE	-19.76	0.0400986	0.0100842	FALSE	-13.5796	0.0244645	0.00611613	FALSE	-14.6199	0.00668878	0.0016722	FALSE	-29.3385	1.04793e-06	2.63137e-07	FALSE	-5.37594	0.68754	0.171885	FALSE	-16.7809	0.0185979
194	56930754	FALSE	FALSE	FALSE	255 255 255 255	FALSE	yizhihao	2.863	231.333	1	2	1	2	2	0.125	-6.49521	0.454953	0.113738	FALSE	-6.17484	0.445314	0.113353	TRUE	-18.5416	0.000838515	0.000210574	FALSE	-18.2704	0.0547787	0.013776	FALSE	-6.82555	0.147579	0.0368948	TRUE	-11.9432	0.0133985	0.00334961	FALSE	-27.8802	1.83088e-06	4.59736e-07	FALSE	-4.7162	0.724989	0.181247	FALSE	-15.3635	0.0372642
195	56930755	FALSE	FALSE	FALSE	255 255 255 255	FALSE	yizhihao	1.803	233.306	1	3	1	2	2	0.196	-7.45569	0.41953	0.104882	FALSE	-5.59167	0.522068	0.13289	TRUE	-19.2055	0.000661238	0.000166055	FALSE	-17.9112	0.0591608	0.0148781	FALSE	-11.3787	0.0440391	0.0110098	TRUE	-12.8073	0.0106696	0.00266739	FALSE	-28.9064	1.23627e-06	3.10428e-07	FALSE	-5.62077	0.674105	0.168526	FALSE	-16.5449	0.0197721
196	56930756	FALSE	FALSE	FALSE	255 255 255 255	FALSE	yizhihao	2.088	191.269	1	2	1	2	0	0.155	-5.70896	0.485636	0.121409	FALSE	-6.56236	0.400181	0.101864	TRUE	-18.5235	0.00084396	0.000211942	FALSE	-15.1868	0.108247	0.0272226	FALSE	-6.78964	0.148977	0.0372441	TRUE	-11.1783	0.0168092	0.00420231	FALSE	-29.1488	1.12679e-06	2.82937e-07	FALSE	-6.68352	0.618594	0.154648	FALSE	-16.015	0.0226657
197	56930757	FALSE	FALSE	FALSE	255 255 255 255	FALSE	yizhihao	2.088	191.269	1	2	1	2	0	0.155	-5.70896	0.485636	0.121409	FALSE	-6.56236	0.400181	0.101864	TRUE	-18.5235	0.00084396	0.000211942	FALSE	-15.1868	0.108247	0.0272226	FALSE	-6.78964	0.148977	0.0372441	TRUE	-11.1783	0.0168092	0.00420231	FALSE	-29.1488	1.12679e-06	2.82937e-07	FALSE	-6.68352	0.618594	0.154648	FALSE	-16.015	0.0226657
198	8468	FALSE	FALSE	FALSE	255 255 255 255	FALSE	yizhihao	1.201	168.147	1	4	2	1	2	0.382	-4.03107	0.556324	0.139081	FALSE	1.76445	2.46875	0.628409	TRUE	-15.025	0.00301952	0.000758285	FALSE	-2.40516	1.88722	0.474607	FALSE	-23.8281	0.00163271	0.000408177	FALSE	-6.64771	0.0611516	0.0152879	FALSE	-10.562	0.00146621	0.000368167	FALSE	7.41118	1.76024	0.440061	TRUE	12.1505	3.05165
199	10748	FALSE	FALSE	FALSE	255 255 255 255	FALSE	yizhihao	1.883	176.169	1	3	0	2	1	0.203	-4.58451	0.532214	0.133054	FALSE	5.10096	3.32006	0.845105	TRUE	-11.6274	0.0107959	0.00271115	TRUE	-6.91612	0.76338	0.191979	FALSE	-10.0151	0.063374	0.0158435	TRUE	-8.98758	0.0310044	0.00775111	FALSE	-4.20216	0.0174678	0.00438618	FALSE	-0.429901	1.01545	0.253862	TRUE	-2.95939	0.496832
200	5281677	FALSE	FALSE	FALSE	255 255 255 255	FALSE	yizhihao	2.307	344.315	2	7	2	3	4	0.276	-50.3608	0.00384075	0.000960187	FALSE	2.94668	2.81788	0.717279	TRUE	-13.3447	0.00564576	0.00141781	FALSE	1.3476	2.98352	0.75031	TRUE	-14.875	0.0173175	0.00432938	FALSE	-11.7243	0.0210555	0.00526387	FALSE	-13.9038	0.000400241	0.000100501	FALSE	2.41453	1.25553	0.313882	TRUE	24.2885	3.84722
[truncated: 34 more columns]
