# Supplementary material for: Discovery of Multitarget-Directed Ligands Against Influenza A Virus From Compound Yizhihao Through a Predictive System for Compound-Protein Interactions
Source: Front Cell Infect Microbiol. 2020 Feb 11;10:16. doi: 10.3389/fcimb.2020.00016 (PMC7026480; doi:10.3389/fcimb.2020.00016)
Supplement: Supplementary file 3 [file Table_3.xlsx]

## Sheet: Sheet1
Table S3: Detailed information on the 12 RP models.
Index	Name	Visible	Tagged	Visibility Locked	Color	Calculate Charges	resource	ALogP	Molecular_Weight	Num_AromaticRings	Num_H_Acceptors	Num_H_Donors	Num_Rings	Num_RotatableBonds	Molecular_FractionalPolarSurfaceArea	1	01#P(1)	01#P(-1)	10	010#P(1)	010#P(-1)	11	011#P(1)	011#P(-1)	12	012#P(1)	012#P(-1)	13	013#P(1)	013#P(-1)	14	014#P(1)	014#P(-1)	15	015#P(1)	015#P(-1)	16	016#P(1)	016#P(-1)	17	017#P(1)	017#P(-1)	2	02#P(1)	02#P(-1)	3	03#P(1)	03#P(-1)	4
1	MOL000008	TRUE	FALSE	FALSE	255 255 255 255	FALSE	banlangen	2.41	270.237	2	5	3	3	1	0.352	-1	0	1	-1	0	1	-1	0	1	1	1	0	-1	0.111111	0.888889	-1	0.111111	0.888889	-1	0.0144792	0.985521	-1	0	1	1	0.87013	0.12987	-1	0.00635371	0.993646	1	0.965944	0.0340557	1
2	MOL000057	FALSE	FALSE	FALSE	255 255 255 255	FALSE	banlangen	3.924	278.343	1	4	0	1	8	0.165	-1	0.0202703	0.97973	-1	0	1	-1	0.398559	0.601441	1	1	0	-1	0.0374065	0.962594	-1	0.0374065	0.962594	-1	0.0144792	0.985521	1	0.9	0.1	1	0.882353	0.117647	-1	0.00635371	0.993646	1	0.965944	0.0340557	-1
3	MOL000135	FALSE	FALSE	FALSE	255 255 255 255	FALSE	banlangen	1.29	186.21	1	2	0	3	0	0.18	1	0.996139	0.003861	-1	0	1	1	1	0	1	1	0	-1	0.0374065	0.962594	-1	0.0374065	0.962594	-1	0.460081	0.539919	1	0.981374	0.0186263	1	0.923077	0.0769231	-1	0.00635371	0.993646	1	0.965944	0.0340557	-1
4	MOL000347	FALSE	FALSE	FALSE	255 255 255 255	FALSE	banlangen	-0.512	372.367	1	9	5	2	7	0.363	-1	0	1	-1	0	1	-1	0	1	-1	0.473684	0.526316	1	0.631579	0.368421	1	0.631579	0.368421	-1	0.472222	0.527778	1	0.666667	0.333333	1	0.982759	0.0172414	-1	0.471805	0.528195	1	0.965944	0.0340557	-1
5	MOL000348	FALSE	FALSE	FALSE	255 255 255 255	FALSE	banlangen	1.418	210.226	1	4	2	1	4	0.25	-1	0	1	-1	0	1	-1	0	1	1	1	0	-1	0.111111	0.888889	-1	0.111111	0.888889	-1	0.472222	0.527778	1	0.75	0.25	1	0.774194	0.225806	-1	0.471805	0.528195	1	0.965944	0.0340557	-1
6	MOL000356	FALSE	FALSE	FALSE	255 255 255 255	FALSE	banlangen	7.403	426.717	0	1	1	5	1	0.04	-1	0	1	1	0.767152	0.232848	-1	0.398559	0.601441	1	0.6	0.4	1	0.529412	0.470588	1	0.529412	0.470588	-1	0.0144792	0.985521	-1	0.0444444	0.955556	-1	0.4	0.6	-1	0.00635371	0.993646	1	0.965944	0.0340557	-1
7	MOL000357	FALSE	FALSE	FALSE	255 255 255 255	FALSE	banlangen	6.337	576.847	0	6	4	5	9	0.16	-1	0	1	1	0.767152	0.232848	1	1	0	-1	0.00914634	0.990854	1	0.631579	0.368421	1	0.631579	0.368421	-1	0.0144792	0.985521	-1	0.0151515	0.984848	-1	0.4	0.6	-1	0.00635371	0.993646	1	0.965944	0.0340557	-1
8	MOL000358	FALSE	FALSE	FALSE	255 255 255 255	FALSE	banlangen	8.084	414.707	0	1	1	4	6	0.042	-1	0	1	1	0.767152	0.232848	-1	0	1	-1	0.00914634	0.990854	1	0.986711	0.013289	1	0.986711	0.013289	-1	0.0144792	0.985521	-1	0.0444444	0.955556	-1	0.4	0.6	-1	0.00635371	0.993646	1	0.965944	0.0340557	-1
9	MOL000359	FALSE	FALSE	FALSE	255 255 255 255	FALSE	banlangen	8.084	414.707	0	1	1	4	6	0.042	-1	0	1	1	0.767152	0.232848	-1	0	1	-1	0.00914634	0.990854	1	0.986711	0.013289	1	0.986711	0.013289	-1	0.0144792	0.985521	-1	0.0444444	0.955556	-1	0.4	0.6	-1	0.00635371	0.993646	1	0.965944	0.0340557	-1
10	MOL000416	FALSE	FALSE	FALSE	255 255 255 255	FALSE	banlangen	2.513	360.401	2	6	3	3	6	0.24	-1	0	1	-1	0	1	-1	0	1	-1	0.00914634	0.990854	-1	0.111111	0.888889	-1	0.111111	0.888889	-1	0.0144792	0.985521	-1	0.0737705	0.92623	-1	0.00662252	0.993377	-1	0.00635371	0.993646	1	0.965944	0.0340557	-1
11	MOL000441	FALSE	FALSE	FALSE	255 255 255 255	FALSE	banlangen	7.503	424.702	0	1	0	5	1	0.034	-1	0	1	1	0.767152	0.232848	-1	0.398559	0.601441	1	0.6	0.4	1	0.529412	0.470588	1	0.529412	0.470588	-1	0.0144792	0.985521	1	0.774194	0.225806	-1	0.4	0.6	-1	0.00635371	0.993646	1	0.965944	0.0340557	-1
12	MOL000449	FALSE	FALSE	FALSE	255 255 255 255	FALSE	banlangen	7.639	412.691	0	1	1	4	5	0.042	-1	0	1	1	0.767152	0.232848	-1	0	1	-1	0.00914634	0.990854	1	0.986711	0.013289	1	0.986711	0.013289	-1	0.0144792	0.985521	-1	0.0444444	0.955556	-1	0.4	0.6	-1	0.00635371	0.993646	1	0.965944	0.0340557	-1
13	MOL000458	FALSE	FALSE	FALSE	255 255 255 255	FALSE	banlangen	7.997	400.68	0	1	1	4	5	0.044	-1	0	1	1	0.767152	0.232848	-1	0	1	-1	0.00914634	0.990854	1	0.986711	0.013289	1	0.986711	0.013289	-1	0.0144792	0.985521	-1	0.0444444	0.955556	-1	0.4	0.6	-1	0.00635371	0.993646	1	0.965944	0.0340557	-1
14	MOL000472	FALSE	FALSE	FALSE	255 255 255 255	FALSE	banlangen	2.568	270.237	2	5	3	3	0	0.378	-1	0	1	-1	0	1	-1	0	1	1	1	0	-1	0.111111	0.888889	-1	0.111111	0.888889	-1	0.0144792	0.985521	-1	0	1	-1	0	1	-1	0.00635371	0.993646	1	0.965944	0.0340557	1
15	MOL000635	FALSE	FALSE	FALSE	255 255 255 255	FALSE	banlangen	1.33	152.147	1	3	1	1	2	0.283	-1	0	1	-1	0	1	-1	0	1	1	1	0	-1	0.111111	0.888889	-1	0.111111	0.888889	-1	0.472222	0.527778	1	0.75	0.25	1	0.87013	0.12987	-1	0.00635371	0.993646	1	0.965944	0.0340557	1
16	MOL000676	FALSE	FALSE	FALSE	255 255 255 255	FALSE	banlangen	4.198	278.343	1	4	0	1	10	0.167	-1	0.0202703	0.97973	-1	0	1	-1	0.398559	0.601441	1	1	0	-1	0.0374065	0.962594	-1	0.0374065	0.962594	-1	0.0144792	0.985521	1	0.909278	0.0907216	1	0.978883	0.0211172	-1	0.00635371	0.993646	1	0.965944	0.0340557	-1
17	MOL000748	FALSE	FALSE	FALSE	255 255 255 255	FALSE	banlangen	0.458	126.11	1	2	1	1	2	0.375	-1	0	1	-1	0	1	-1	0	1	1	1	0	1	0.986842	0.0131579	1	0.986842	0.0131579	-1	0.472222	0.527778	-1	0.214286	0.785714	1	0.87013	0.12987	-1	0.00635371	0.993646	1	0.965944	0.0340557	-1
18	MOL000842	FALSE	FALSE	FALSE	255 255 255 255	FALSE	banlangen	-4.311	342.296	0	11	8	2	5	0.59	-1	0	1	-1	0	1	-1	0	1	-1	0.473684	0.526316	1	0.986842	0.0131579	1	0.986842	0.0131579	-1	0.472222	0.527778	-1	0.00361011	0.99639	1	0.982759	0.0172414	-1	0.00635371	0.993646	1	0.965944	0.0340557	-1
19	MOL000953	FALSE	FALSE	FALSE	255 255 255 255	FALSE	banlangen	7.376	386.654	0	1	1	4	5	0.046	-1	0	1	1	0.767152	0.232848	-1	0	1	-1	0.00914634	0.990854	1	0.986711	0.013289	1	0.986711	0.013289	-1	0.0144792	0.985521	-1	0.0444444	0.955556	-1	0.4	0.6	-1	0.00635371	0.993646	1	0.965944	0.0340557	-1
20	MOL001551	FALSE	FALSE	FALSE	255 255 255 255	FALSE	banlangen	6.312	442.717	0	2	2	5	2	0.079	-1	0	1	1	0.767152	0.232848	-1	0.398559	0.601441	1	0.6	0.4	1	0.529412	0.470588	1	0.529412	0.470588	-1	0.0144792	0.985521	-1	0.0444444	0.955556	-1	0.4	0.6	-1	0.00635371	0.993646	1	0.965944	0.0340557	-1
21	MOL001689	FALSE	FALSE	FALSE	255 255 255 255	FALSE	banlangen	2.636	284.263	2	5	2	3	2	0.28	-1	0	1	-1	0	1	-1	0	1	1	1	0	-1	0.111111	0.888889	-1	0.111111	0.888889	-1	0.0144792	0.985521	-1	0	1	1	0.87013	0.12987	-1	0.00635371	0.993646	1	0.965944	0.0340557	1
22	MOL001720	FALSE	FALSE	FALSE	255 255 255 255	FALSE	banlangen	1.64	161.157	2	2	2	2	1	0.334	-1	0.0202703	0.97973	-1	0	1	-1	0	1	1	1	0	-1	0.111111	0.888889	-1	0.111111	0.888889	-1	0.472222	0.527778	-1	0.214286	0.785714	1	0.978883	0.0211172	-1	0.00635371	0.993646	1	0.965944	0.0340557	1
23	MOL001721	FALSE	FALSE	FALSE	255 255 255 255	FALSE	banlangen	1.522	326.347	1	5	2	4	1	0.283	1	0.872727	0.127273	1	1	0	-1	0.180926	0.819074	-1	0	1	1	0.782609	0.217391	1	0.782609	0.217391	-1	0	1	1	1	0	-1	0.00662252	0.993377	1	0.974186	0.0258135	1	0.965944	0.0340557	1
24	MOL001722	FALSE	FALSE	FALSE	255 255 255 255	FALSE	banlangen	-1.248	327.287	1	8	5	3	3	0.463	-1	0.0202703	0.97973	1	1	0	1	0.665331	0.334669	-1	0.473684	0.526316	1	0.986842	0.0131579	1	0.986842	0.0131579	-1	0.472222	0.527778	-1	0.00361011	0.99639	1	0.982759	0.0172414	-1	0.00635371	0.993646	1	0.965944	0.0340557	-1
25	MOL001723	FALSE	FALSE	FALSE	255 255 255 255	FALSE	banlangen	0.499	165.146	1	3	2	2	0	0.383	-1	0.0202703	0.97973	1	1	0	1	0.665331	0.334669	1	1	0	1	0.986842	0.0131579	1	0.986842	0.0131579	-1	0.472222	0.527778	-1	0.00361011	0.99639	-1	0.00662252	0.993377	-1	0.00635371	0.993646	1	0.965944	0.0340557	-1
26	MOL001724	FALSE	FALSE	FALSE	255 255 255 255	FALSE	banlangen	-1.236	343.286	1	9	5	3	3	0.482	-1	0.0202703	0.97973	-1	0	1	-1	0	1	-1	0.473684	0.526316	1	0.986842	0.0131579	1	0.986842	0.0131579	-1	0	1	-1	0.00361011	0.99639	1	0.982759	0.0172414	-1	0.00635371	0.993646	1	0.965944	0.0340557	-1
27	MOL001725	FALSE	FALSE	FALSE	255 255 255 255	FALSE	banlangen	0.511	181.145	1	4	2	2	0	0.423	-1	0.0202703	0.97973	-1	0	1	-1	0	1	1	1	0	1	0.986842	0.0131579	1	0.986842	0.0131579	-1	0	1	-1	0.00361011	0.99639	-1	0.00662252	0.993377	-1	0.00635371	0.993646	1	0.965944	0.0340557	-1
28	MOL001726	FALSE	FALSE	FALSE	255 255 255 255	FALSE	banlangen	0.56	618.669	2	12	6	6	9	0.298	-1	0	1	1	0.767152	0.232848	1	1	0	-1	0.473684	0.526316	1	0.631579	0.368421	1	0.631579	0.368421	-1	0.472222	0.527778	1	0.666667	0.333333	1	0.982759	0.0172414	-1	0.00635371	0.993646	1	0.965944	0.0340557	-1
29	MOL001727	FALSE	FALSE	FALSE	255 255 255 255	FALSE	banlangen	-0.828	419.382	2	8	6	4	5	0.417	-1	0	1	1	1	0	1	0.665331	0.334669	-1	0.473684	0.526316	1	0.631579	0.368421	1	0.631579	0.368421	-1	0.472222	0.527778	1	0.666667	0.333333	1	0.982759	0.0172414	-1	0.00635371	0.993646	1	0.965944	0.0340557	-1
30	MOL001728	FALSE	FALSE	FALSE	255 255 255 255	FALSE	banlangen	1.101	257.241	2	3	3	3	2	0.339	-1	0	1	1	1	0	1	0.665331	0.334669	1	1	0	-1	0.111111	0.888889	-1	0.111111	0.888889	-1	0.472222	0.527778	1	0.75	0.25	-1	0.0789474	0.921053	-1	0.00635371	0.993646	1	0.965944	0.0340557	-1
31	MOL001729	FALSE	FALSE	FALSE	255 255 255 255	FALSE	banlangen	2.81	254.237	2	4	2	3	0	0.311	-1	0.0202703	0.97973	-1	0	1	-1	0	1	1	1	0	-1	0.111111	0.888889	-1	0.111111	0.888889	-1	0.0144792	0.985521	-1	0	1	1	0.978883	0.0211172	-1	0.00635371	0.993646	1	0.965944	0.0340557	1
32	MOL001730	FALSE	FALSE	FALSE	255 255 255 255	FALSE	banlangen	1.881	133.147	2	1	2	2	0	0.27	-1	0	1	-1	0	1	-1	0	1	1	1	0	-1	0.111111	0.888889	-1	0.111111	0.888889	-1	0.472222	0.527778	-1	0.214286	0.785714	1	0.87013	0.12987	-1	0.00635371	0.993646	1	0.965944	0.0340557	-1
33	MOL001731	FALSE	FALSE	FALSE	255 255 255 255	FALSE	banlangen	-2.514	180.156	0	6	5	1	1	0.633	-1	0	1	-1	0	1	-1	0	1	1	1	0	1	0.986842	0.0131579	1	0.986842	0.0131579	-1	0.472222	0.527778	-1	0.00361011	0.99639	-1	0.00662252	0.993377	-1	0.00635371	0.993646	1	0.965944	0.0340557	-1
34	MOL001733	FALSE	FALSE	FALSE	255 255 255 255	FALSE	banlangen	2.603	344.315	2	7	2	3	4	0.276	-1	0	1	-1	0	1	-1	0	1	-1	0.473684	0.526316	-1	0.111111	0.888889	-1	0.111111	0.888889	-1	0.0144792	0.985521	-1	0	1	1	0.87013	0.12987	-1	0.00635371	0.993646	1	0.965944	0.0340557	-1
35	MOL001734	FALSE	FALSE	FALSE	255 255 255 255	FALSE	banlangen	0.314	379.318	2	9	4	3	7	0.441	-1	0.0202703	0.97973	-1	0	1	-1	0	1	-1	0.473684	0.526316	1	0.631579	0.368421	1	0.631579	0.368421	-1	0.472222	0.527778	1	1	0	1	0.982759	0.0172414	-1	0	1	1	0.965944	0.0340557	-1
36	MOL001735	FALSE	FALSE	FALSE	255 255 255 255	FALSE	banlangen	2.394	300.263	2	6	3	3	2	0.341	-1	0	1	-1	0	1	-1	0	1	-1	0	1	-1	0.111111	0.888889	-1	0.111111	0.888889	-1	0.0144792	0.985521	-1	0	1	1	0.87013	0.12987	-1	0.00635371	0.993646	1	0.965944	0.0340557	1
37	MOL001736	FALSE	FALSE	FALSE	255 255 255 255	FALSE	banlangen	1.479	304.252	2	7	5	3	1	0.467	-1	0	1	-1	0	1	-1	0	1	-1	0.473684	0.526316	-1	0.111111	0.888889	-1	0.111111	0.888889	-1	0.472222	0.527778	-1	0.00361011	0.99639	1	0.982759	0.0172414	-1	0.00635371	0.993646	1	0.965944	0.0340557	1
38	MOL001737	FALSE	FALSE	FALSE	255 255 255 255	FALSE	banlangen	1.753	161.157	2	2	2	2	1	0.336	-1	0.0202703	0.97973	-1	0	1	-1	0	1	1	1	0	1	0.986842	0.0131579	1	0.986842	0.0131579	-1	0.472222	0.527778	-1	0.214286	0.785714	1	0.978883	0.0211172	-1	0	1	1	0.965944	0.0340557	-1
39	MOL001742	FALSE	FALSE	FALSE	255 255 255 255	FALSE	banlangen	-2.174	164.156	0	5	4	1	1	0.549	-1	0	1	-1	0	1	-1	0	1	1	1	0	1	0.986842	0.0131579	1	0.986842	0.0131579	-1	0.472222	0.527778	-1	0.00361011	0.99639	-1	0.00662252	0.993377	-1	0.00635371	0.993646	1	0.965944	0.0340557	-1
40	MOL001743	FALSE	FALSE	FALSE	255 255 255 255	FALSE	banlangen	-2.451	244.201	0	6	4	2	2	0.525	-1	0	1	1	1	0	1	0.665331	0.334669	1	1	0	1	0.986842	0.0131579	1	0.986842	0.0131579	-1	0	1	-1	0.00361011	0.99639	-1	0.00662252	0.993377	-1	0.00635371	0.993646	1	0.965944	0.0340557	-1
41	MOL001744	FALSE	FALSE	FALSE	255 255 255 255	FALSE	banlangen	-1.012	112.087	0	2	2	1	0	0.537	-1	0	1	1	1	0	1	0.665331	0.334669	1	1	0	-1	0.0374065	0.962594	-1	0.0374065	0.962594	-1	0.472222	0.527778	-1	0.214286	0.785714	-1	0	1	-1	0.00635371	0.993646	1	0.965944	0.0340557	-1
42	MOL001749	FALSE	FALSE	FALSE	255 255 255 255	FALSE	banlangen	7.574	390.556	1	4	0	1	16	0.114	-1	0.0202703	0.97973	-1	0	1	-1	0.398559	0.601441	-1	0.00914634	0.990854	-1	0	1	-1	0	1	-1	0.0144792	0.985521	1	0.9	0.1	1	0.529412	0.470588	-1	0.00635371	0.993646	1	0.965944	0.0340557	-1
43	MOL001750	FALSE	FALSE	FALSE	255 255 255 255	FALSE	banlangen	0.058	448.468	2	11	6	3	7	0.539	-1	0.0202703	0.97973	-1	0	1	-1	0	1	-1	0.473684	0.526316	1	0.631579	0.368421	1	0.631579	0.368421	-1	0.472222	0.527778	-1	0.00361011	0.99639	1	0.982759	0.0172414	-1	0.00635371	0.993646	1	0.965944	0.0340557	-1
44	MOL001751	FALSE	FALSE	FALSE	255 255 255 255	FALSE	banlangen	2.032	286.327	2	6	3	2	4	0.534	-1	0.0202703	0.97973	-1	0	1	-1	0	1	1	1	0	1	0.986842	0.0131579	1	0.986842	0.0131579	-1	0.472222	0.527778	1	0.555556	0.444444	1	0.978883	0.0211172	-1	0.00635371	0.993646	1	0.965944	0.0340557	-1
45	MOL001752	FALSE	FALSE	FALSE	255 255 255 255	FALSE	banlangen	2.123	150.174	1	2	1	1	2	0.172	-1	0	1	-1	0	1	-1	0	1	1	1	0	-1	0.111111	0.888889	-1	0.111111	0.888889	-1	0.472222	0.527778	-1	0.214286	0.785714	1	0.87013	0.12987	-1	0.00635371	0.993646	1	0.965944	0.0340557	1
46	MOL001753	FALSE	FALSE	FALSE	255 255 255 255	FALSE	banlangen	0.583	522.542	2	11	6	4	9	0.327	-1	0	1	1	0.767152	0.232848	1	1	0	-1	0.473684	0.526316	1	0.631579	0.368421	1	0.631579	0.368421	-1	0.472222	0.527778	1	0.666667	0.333333	1	0.982759	0.0172414	-1	0.00635371	0.993646	1	0.965944	0.0340557	-1
47	MOL001754	FALSE	FALSE	FALSE	255 255 255 255	FALSE	banlangen	2.513	360.401	2	6	3	3	6	0.24	-1	0	1	-1	0	1	-1	0	1	-1	0.00914634	0.990854	-1	0.111111	0.888889	-1	0.111111	0.888889	-1	0.0144792	0.985521	-1	0.0737705	0.92623	-1	0.00662252	0.993377	-1	0.00635371	0.993646	1	0.965944	0.0340557	-1
48	MOL001755	FALSE	FALSE	FALSE	255 255 255 255	FALSE	banlangen	8.319	412.691	0	1	0	4	6	0.036	-1	0	1	1	0.767152	0.232848	-1	0	1	-1	0.00914634	0.990854	1	0.986711	0.013289	1	0.986711	0.013289	-1	0.0144792	0.985521	1	0.774194	0.225806	-1	0.4	0.6	-1	0.00635371	0.993646	1	0.965944	0.0340557	-1
49	MOL001756	FALSE	FALSE	FALSE	255 255 255 255	FALSE	banlangen	3.938	218.253	4	1	1	4	0	0.138	-1	0.0202703	0.97973	1	0.767152	0.232848	-1	0	1	1	1	0	-1	0.0374065	0.962594	-1	0.0374065	0.962594	-1	0.0144792	0.985521	1	0.909278	0.0907216	1	0.978883	0.0211172	-1	0.00635371	0.993646	1	0.965944	0.0340557	-1
50	MOL001757	FALSE	FALSE	FALSE	255 255 255 255	FALSE	banlangen	-0.663	151.126	1	4	3	2	0	0.653	-1	0	1	1	1	0	1	0.665331	0.334669	1	1	0	1	0.833333	0.166667	1	0.833333	0.166667	-1	0.472222	0.527778	1	0.75	0.25	-1	0	1	-1	0.00635371	0.993646	1	0.965944	0.0340557	-1
51	MOL001758	FALSE	FALSE	FALSE	255 255 255 255	FALSE	banlangen	0.847	182.13	1	5	3	1	2	0.541	-1	0	1	-1	0	1	-1	0	1	1	1	0	-1	0.111111	0.888889	-1	0.111111	0.888889	-1	0.472222	0.527778	1	0.75	0.25	1	0.986577	0.0134228	-1	0	1	1	0.965944	0.0340557	1
52	MOL001759	FALSE	FALSE	FALSE	255 255 255 255	FALSE	banlangen	1.978	175.184	2	2	1	2	2	0.231	-1	0.0202703	0.97973	-1	0	1	-1	0	1	1	1	0	-1	0.0374065	0.962594	-1	0.0374065	0.962594	-1	0.472222	0.527778	-1	0.214286	0.785714	1	0.978883	0.0211172	-1	0.00635371	0.993646	1	0.965944	0.0340557	-1
53	MOL001760	FALSE	FALSE	FALSE	255 255 255 255	FALSE	banlangen	-1.202	359.373	0	11	5	1	7	0.607	-1	0	1	-1	0	1	-1	0	1	-1	0.473684	0.526316	1	0.986842	0.0131579	1	0.986842	0.0131579	-1	0.472222	0.527778	-1	0.00361011	0.99639	1	0.982759	0.0172414	-1	0.00635371	0.993646	1	0.965944	0.0340557	-1
54	MOL001761	FALSE	FALSE	FALSE	255 255 255 255	FALSE	banlangen	0.771	197.233	0	6	2	0	4	0.651	-1	0	1	-1	0	1	-1	0	1	1	1	0	1	0.986842	0.0131579	1	0.986842	0.0131579	-1	0.472222	0.527778	1	0.75	0.25	-1	0.214286	0.785714	-1	0.00635371	0.993646	1	0.965944	0.0340557	-1
55	MOL001762	FALSE	FALSE	FALSE	255 255 255 255	FALSE	banlangen	1.882	145.158	2	1	1	2	1	0.223	-1	0.0202703	0.97973	-1	0	1	-1	0	1	1	1	0	-1	0.0374065	0.962594	-1	0.0374065	0.962594	-1	0.472222	0.527778	-1	0.214286	0.785714	1	0.978883	0.0211172	-1	0.00635371	0.993646	1	0.965944	0.0340557	-1
56	MOL001763	FALSE	FALSE	FALSE	255 255 255 255	FALSE	banlangen	2.291	238.241	2	3	1	3	1	0.229	-1	0.0202703	0.97973	-1	0	1	1	1	0	1	1	0	-1	0.111111	0.888889	-1	0.111111	0.888889	-1	0.460081	0.539919	1	0.981374	0.0186263	1	0.923077	0.0769231	-1	0.00635371	0.993646	1	0.965944	0.0340557	1
57	MOL001764	FALSE	FALSE	FALSE	255 255 255 255	FALSE	banlangen	0.75	146.146	1	2	1	2	0	0.289	-1	0.0202703	0.97973	-1	0	1	1	0.665331	0.334669	1	1	0	1	0.833333	0.166667	1	0.833333	0.166667	-1	0.460081	0.539919	-1	0.214286	0.785714	1	0.978883	0.0211172	-1	0.00635371	0.993646	1	0.965944	0.0340557	-1
58	MOL001765	FALSE	FALSE	FALSE	255 255 255 255	FALSE	banlangen	-0.323	186.21	2	2	0	2	2	0.186	-1	0.0202703	0.97973	-1	0	1	-1	0	1	1	1	0	-1	0.0374065	0.962594	-1	0.0374065	0.962594	-1	0.472222	0.527778	-1	0.214286	0.785714	1	0.978883	0.0211172	-1	0.00635371	0.993646	1	0.965944	0.0340557	-1
59	MOL001766	FALSE	FALSE	FALSE	255 255 255 255	FALSE	banlangen	0.577	149.147	1	2	2	2	0	0.35	1	1	0	1	1	0	1	0.665331	0.334669	1	1	0	-1	0.111111	0.888889	-1	0.111111	0.888889	-1	0.472222	0.527778	-1	0.214286	0.785714	-1	0.0789474	0.921053	-1	0.00635371	0.993646	1	0.965944	0.0340557	-1
60	MOL001767	FALSE	FALSE	FALSE	255 255 255 255	FALSE	banlangen	1.634	278.262	2	4	3	4	0	0.32	-1	0.0202703	0.97973	1	1	0	1	0.665331	0.334669	1	1	0	-1	0.111111	0.888889	-1	0.111111	0.888889	-1	0.460081	0.539919	1	0.75	0.25	-1	0.0789474	0.921053	-1	0.00635371	0.993646	1	0.965944	0.0340557	-1
61	MOL001768	FALSE	FALSE	FALSE	255 255 255 255	FALSE	banlangen	0.328	142.109	1	3	2	1	2	0.488	-1	0	1	-1	0	1	-1	0	1	1	1	0	1	0.986842	0.0131579	1	0.986842	0.0131579	-1	0.472222	0.527778	1	0.75	0.25	1	0.986577	0.0134228	-1	0	1	1	0.965944	0.0340557	-1
62	MOL001769	FALSE	FALSE	FALSE	255 255 255 255	FALSE	banlangen	12.391	597.009	0	2	0	4	18	0.037	-1	0	1	1	0.767152	0.232848	1	1	0	-1	0.00914634	0.990854	1	0.75	0.25	1	0.75	0.25	-1	0.0144792	0.985521	-1	0.352941	0.647059	-1	0.4	0.6	-1	0.00635371	0.993646	1	0.965944	0.0340557	-1
63	MOL001770	FALSE	FALSE	FALSE	255 255 255 255	FALSE	banlangen	6.337	576.847	0	6	4	5	9	0.16	-1	0	1	1	0.767152	0.232848	1	1	0	-1	0.00914634	0.990854	1	0.631579	0.368421	1	0.631579	0.368421	-1	0.0144792	0.985521	-1	0.0151515	0.984848	-1	0.4	0.6	-1	0.00635371	0.993646	1	0.965944	0.0340557	-1
64	MOL001771	FALSE	FALSE	FALSE	255 255 255 255	FALSE	banlangen	8.084	414.707	0	1	1	4	6	0.042	-1	0	1	1	0.767152	0.232848	-1	0	1	-1	0.00914634	0.990854	1	0.986711	0.013289	1	0.986711	0.013289	-1	0.0144792	0.985521	-1	0.0444444	0.955556	-1	0.4	0.6	-1	0.00635371	0.993646	1	0.965944	0.0340557	-1
65	MOL001772	FALSE	FALSE	FALSE	255 255 255 255	FALSE	banlangen	3.378	194.313	0	1	0	1	3	0.067	-1	0	1	-1	0	1	-1	0	1	1	1	0	-1	0.0374065	0.962594	-1	0.0374065	0.962594	-1	0.0144792	0.985521	1	0.909278	0.0907216	-1	0	1	-1	0.00635371	0.993646	1	0.965944	0.0340557	1
66	MOL001773	FALSE	FALSE	FALSE	255 255 255 255	FALSE	banlangen	2.123	117.148	2	0	1	2	0	0.129	-1	0.0202703	0.97973	-1	0	1	-1	0	1	1	1	0	-1	0.0374065	0.962594	-1	0.0374065	0.962594	-1	0.472222	0.527778	-1	0.214286	0.785714	1	0.978883	0.0211172	-1	0.00635371	0.993646	1	0.965944	0.0340557	-1
67	MOL001774	FALSE	FALSE	FALSE	255 255 255 255	FALSE	banlangen	2.781	318.45	0	3	2	3	1	0.158	-1	0	1	-1	0	1	-1	0	1	1	0.6	0.4	1	0.782609	0.217391	1	0.782609	0.217391	-1	0.0144792	0.985521	-1	0.0737705	0.92623	-1	0.00662252	0.993377	-1	0.00635371	0.993646	1	0.965944	0.0340557	1
68	MOL001775	FALSE	FALSE	FALSE	255 255 255 255	FALSE	banlangen	3.947	220.35	0	1	0	2	1	0.065	-1	0	1	-1	0	1	-1	0	1	1	1	0	-1	0.0374065	0.962594	-1	0.0374065	0.962594	-1	0.0144792	0.985521	1	0.774194	0.225806	-1	0.0227273	0.977273	-1	0.00635371	0.993646	1	0.965944	0.0340557	1
69	MOL001776	FALSE	FALSE	FALSE	255 255 255 255	FALSE	banlangen	-2.327	404.366	0	11	4	3	5	0.426	-1	0	1	-1	0	1	-1	0	1	-1	0.473684	0.526316	1	0.631579	0.368421	1	0.631579	0.368421	-1	0.472222	0.527778	-1	0.00361011	0.99639	1	0.982759	0.0172414	-1	0.00635371	0.993646	1	0.965944	0.0340557	-1
70	MOL001777	FALSE	FALSE	FALSE	255 255 255 255	FALSE	banlangen	-0.58	242.225	0	6	1	2	2	0.35	-1	0	1	-1	0	1	-1	0	1	1	1	0	1	0.782609	0.217391	1	0.782609	0.217391	-1	0.472222	0.527778	-1	0.00361011	0.99639	-1	0.00662252	0.993377	-1	0.00635371	0.993646	1	0.965944	0.0340557	-1
71	MOL001778	FALSE	FALSE	FALSE	255 255 255 255	FALSE	banlangen	1.674	208.211	1	4	1	1	4	0.242	-1	0	1	-1	0	1	-1	0	1	1	1	0	-1	0.111111	0.888889	-1	0.111111	0.888889	-1	0.472222	0.527778	1	0.75	0.25	1	0.774194	0.225806	-1	0.471805	0.528195	1	0.965944	0.0340557	-1
72	MOL001779	FALSE	FALSE	FALSE	255 255 255 255	FALSE	banlangen	1.913	327.374	1	5	1	4	2	0.177	1	1	0	1	0.767152	0.232848	-1	0	1	1	0.6	0.4	-1	0.111111	0.888889	-1	0.111111	0.888889	-1	0	1	-1	0.00361011	0.99639	-1	0.00662252	0.993377	-1	0.00635371	0.993646	1	0.965944	0.0340557	1
73	MOL001780	FALSE	FALSE	FALSE	255 255 255 255	FALSE	banlangen	-1.312	204.225	2	3	3	2	3	0.378	-1	0.0202703	0.97973	-1	0	1	-1	0	1	1	1	0	1	0.986842	0.0131579	1	0.986842	0.0131579	-1	0.472222	0.527778	1	0.75	0.25	1	0.882353	0.117647	-1	0	1	1	0.965944	0.0340557	-1
74	MOL001781	FALSE	FALSE	FALSE	255 255 255 255	FALSE	banlangen	2.106	262.263	2	4	2	4	0	0.25	-1	0.0202703	0.97973	1	1	0	1	0.665331	0.334669	1	1	0	-1	0.0374065	0.962594	-1	0.0374065	0.962594	-1	0.460081	0.539919	1	0.75	0.25	-1	0.0789474	0.921053	-1	0.00635371	0.993646	1	0.965944	0.0340557	-1
75	MOL001782	FALSE	FALSE	FALSE	255 255 255 255	FALSE	banlangen	1.876	262.263	2	3	2	4	0	0.249	-1	0.0202703	0.97973	1	1	0	1	0.665331	0.334669	1	1	0	1	0.833333	0.166667	1	0.833333	0.166667	-1	0.460081	0.539919	1	0.75	0.25	-1	0.0789474	0.921053	-1	0.00635371	0.993646	1	0.965944	0.0340557	-1
76	MOL001783	FALSE	FALSE	FALSE	255 255 255 255	FALSE	banlangen	2.466	399.437	1	6	1	3	7	0.216	-1	0	1	1	1	0	-1	0.180926	0.819074	-1	0.00914634	0.990854	-1	0	1	-1	0	1	-1	0.0144792	0.985521	-1	0.0737705	0.92623	1	0.529412	0.470588	-1	0.00635371	0.993646	1	0.965944	0.0340557	-1
77	MOL001785	FALSE	FALSE	FALSE	255 255 255 255	FALSE	banlangen	0.67	147.131	1	2	1	2	0	0.339	-1	0.0202703	0.97973	1	1	0	1	0.665331	0.334669	1	1	0	1	0.833333	0.166667	1	0.833333	0.166667	-1	0.460081	0.539919	-1	0.214286	0.785714	-1	0.0789474	0.921053	-1	0.00635371	0.993646	1	0.965944	0.0340557	-1
78	MOL001786	FALSE	FALSE	FALSE	255 255 255 255	FALSE	banlangen	2.297	360.401	2	6	4	3	5	0.271	1	0.782609	0.217391	-1	0	1	-1	0	1	-1	0.00914634	0.990854	-1	0.111111	0.888889	-1	0.111111	0.888889	-1	0.472222	0.527778	-1	0.0737705	0.92623	-1	0.00662252	0.993377	-1	0.00635371	0.993646	1	0.965944	0.0340557	-1
79	MOL001787	FALSE	FALSE	FALSE	255 255 255 255	FALSE	banlangen	-1.881	267.241	2	8	4	3	2	0.539	-1	0	1	-1	0	1	-1	0	1	1	1	0	1	0.986842	0.0131579	1	0.986842	0.0131579	-1	0.472222	0.527778	-1	0.00361011	0.99639	1	0.982759	0.0172414	-1	0.00635371	0.993646	1	0.965944	0.0340557	-1
80	MOL001788	FALSE	FALSE	FALSE	255 255 255 255	FALSE	banlangen	-0.442	135.127	2	4	2	2	0	0.568	-1	0	1	-1	0	1	-1	0	1	1	1	0	-1	0.0374065	0.962594	-1	0.0374065	0.962594	-1	0.472222	0.527778	1	0.75	0.25	-1	0	1	-1	0.00635371	0.993646	1	0.965944	0.0340557	-1
81	MOL001789	FALSE	FALSE	FALSE	255 255 255 255	FALSE	banlangen	2.975	256.253	2	4	3	2	3	0.306	-1	0	1	-1	0	1	-1	0	1	1	1	0	-1	0.111111	0.888889	-1	0.111111	0.888889	-1	0.0144792	0.985521	1	0.909278	0.0907216	1	0.986577	0.0134228	-1	0.471805	0.528195	1	0.965944	0.0340557	1
82	MOL001790	FALSE	FALSE	FALSE	255 255 255 255	FALSE	banlangen	-0.153	592.545	2	14	7	5	7	0.389	-1	0	1	1	0.767152	0.232848	1	1	0	-1	0.473684	0.526316	1	0.631579	0.368421	1	0.631579	0.368421	-1	0.472222	0.527778	1	0.666667	0.333333	1	0.982759	0.0172414	-1	0.00635371	0.993646	1	0.965944	0.0340557	-1
83	MOL001791	FALSE	FALSE	FALSE	255 255 255 255	FALSE	banlangen	0.467	188.183	1	3	2	2	1	0.394	-1	0.0202703	0.97973	1	1	0	1	0.665331	0.334669	1	1	0	-1	0.111111	0.888889	-1	0.111111	0.888889	-1	0.472222	0.527778	-1	0.00361011	0.99639	-1	0.00662252	0.993377	-1	0.00635371	0.993646	1	0.965944	0.0340557	1
84	MOL001792	FALSE	FALSE	FALSE	255 255 255 255	FALSE	banlangen	2.615	256.253	2	4	2	3	1	0.278	-1	0	1	-1	0	1	-1	0	1	1	1	0	-1	0.111111	0.888889	-1	0.111111	0.888889	-1	0.0144792	0.985521	-1	0.0737705	0.92623	-1	0.00662252	0.993377	-1	0.00635371	0.993646	1	0.965944	0.0340557	-1
85	MOL001795	FALSE	FALSE	FALSE	255 255 255 255	FALSE	banlangen	-2.302	478.494	2	12	5	3	8	0.493	-1	0.0202703	0.97973	-1	0	1	1	1	0	-1	0.473684	0.526316	1	0.631579	0.368421	1	0.631579	0.368421	-1	0.472222	0.527778	-1	0.00361011	0.99639	1	0.982759	0.0172414	-1	0.00635371	0.993646	1	0.965944	0.0340557	-1
86	MOL001796	FALSE	FALSE	FALSE	255 255 255 255	FALSE	banlangen	-0.328	316.353	2	7	2	2	5	0.467	-1	0.0202703	0.97973	-1	0	1	-1	0	1	-1	0.473684	0.526316	1	0.782609	0.217391	1	0.782609	0.217391	-1	0.472222	0.527778	-1	0.00970874	0.990291	1	0.978883	0.0211172	-1	0.00635371	0.993646	1	0.965944	0.0340557	-1
87	MOL001797	FALSE	FALSE	FALSE	255 255 255 255	FALSE	banlangen	-0.431	610.561	2	15	8	5	7	0.414	-1	0	1	1	0.767152	0.232848	1	1	0	-1	0.473684	0.526316	1	0.631579	0.368421	1	0.631579	0.368421	-1	0.472222	0.527778	1	0.666667	0.333333	1	0.982759	0.0172414	-1	0.00635371	0.993646	1	0.965944	0.0340557	-1
88	MOL001798	FALSE	FALSE	FALSE	255 255 255 255	FALSE	banlangen	2.357	302.279	2	6	3	3	2	0.336	-1	0	1	-1	0	1	-1	0	1	-1	0	1	-1	0.111111	0.888889	-1	0.111111	0.888889	-1	0.0144792	0.985521	-1	0.0737705	0.92623	-1	0.00662252	0.993377	-1	0.00635371	0.993646	1	0.965944	0.0340557	1
89	MOL001799	FALSE	FALSE	FALSE	255 255 255 255	FALSE	banlangen	8.024	548.675	3	5	2	6	6	0.175	-1	0	1	1	0.767152	0.232848	1	1	0	-1	0.352941	0.647059	1	0.986711	0.013289	1	0.986711	0.013289	-1	0.0144792	0.985521	-1	0.0151515	0.984848	-1	0.0227273	0.977273	-1	0.00635371	0.993646	1	0.965944	0.0340557	-1
90	MOL001800	FALSE	FALSE	FALSE	255 255 255 255	FALSE	banlangen	8.219	414.707	0	1	1	4	6	0.042	-1	0	1	1	0.767152	0.232848	-1	0	1	-1	0.00914634	0.990854	1	0.986711	0.013289	1	0.986711	0.013289	-1	0.0144792	0.985521	-1	0.0444444	0.955556	-1	0.4	0.6	-1	0.00635371	0.993646	1	0.965944	0.0340557	-1
91	MOL001802	FALSE	FALSE	FALSE	255 255 255 255	FALSE	banlangen	0.564	162.145	1	2	2	2	0	0.388	-1	0.0202703	0.97973	1	1	0	1	0.665331	0.334669	1	1	0	1	0.833333	0.166667	1	0.833333	0.166667	-1	0.460081	0.539919	-1	0.214286	0.785714	-1	0.0789474	0.921053	-1	0.00635371	0.993646	1	0.965944	0.0340557	-1
92	MOL001803	FALSE	FALSE	FALSE	255 255 255 255	FALSE	banlangen	3.054	372.369	2	7	0	3	6	0.186	-1	0	1	-1	0	1	-1	0	1	-1	0.473684	0.526316	-1	0	1	-1	0	1	-1	0.0144792	0.985521	1	0.868421	0.131579	1	0.87013	0.12987	-1	0.00635371	0.993646	1	0.965944	0.0340557	-1
93	MOL001804	FALSE	FALSE	FALSE	255 255 255 255	FALSE	banlangen	8.347	440.744	0	1	1	4	6	0.039	-1	0	1	1	0.767152	0.232848	-1	0	1	-1	0.00914634	0.990854	1	0.986711	0.013289	1	0.986711	0.013289	-1	0.0144792	0.985521	-1	0	1	-1	0.4	0.6	-1	0.00635371	0.993646	1	0.965944	0.0340557	-1
94	MOL001805	FALSE	FALSE	FALSE	255 255 255 255	FALSE	banlangen	-0.478	175.184	2	2	0	2	2	0.172	-1	0.0202703	0.97973	-1	0	1	-1	0	1	1	1	0	-1	0.0374065	0.962594	-1	0.0374065	0.962594	-1	0.472222	0.527778	-1	0.214286	0.785714	1	0.978883	0.0211172	-1	0.00635371	0.993646	1	0.965944	0.0340557	-1
95	MOL001806	FALSE	FALSE	FALSE	255 255 255 255	FALSE	banlangen	8.803	454.771	0	1	1	4	7	0.038	-1	0	1	1	0.767152	0.232848	-1	0	1	-1	0.00914634	0.990854	1	0.986711	0.013289	1	0.986711	0.013289	-1	0.0144792	0.985521	-1	0.352941	0.647059	-1	0.4	0.6	-1	0.00635371	0.993646	1	0.965944	0.0340557	-1
96	MOL001807	FALSE	FALSE	FALSE	255 255 255 255	FALSE	banlangen	1.184	198.173	1	5	2	1	3	0.362	-1	0	1	-1	0	1	-1	0	1	1	1	0	-1	0.111111	0.888889	-1	0.111111	0.888889	-1	0.472222	0.527778	1	0.75	0.25	1	0.774194	0.225806	-1	0	1	1	0.965944	0.0340557	-1
97	MOL001808	FALSE	FALSE	FALSE	255 255 255 255	FALSE	banlangen	2.331	248.236	2	3	0	4	0	0.222	-1	0.0202703	0.97973	1	0.767152	0.232848	1	1	0	1	1	0	-1	0.0374065	0.962594	-1	0.0374065	0.962594	-1	0.460081	0.539919	1	0.981374	0.0186263	1	0.923077	0.0769231	-1	0.00635371	0.993646	1	0.965944	0.0340557	-1
98	MOL001809	FALSE	FALSE	FALSE	255 255 255 255	FALSE	banlangen	6.203	448.721	0	3	3	4	6	0.121	-1	0	1	1	0.767152	0.232848	-1	0	1	-1	0.00914634	0.990854	1	0.986711	0.013289	1	0.986711	0.013289	-1	0.0144792	0.985521	-1	0.352941	0.647059	-1	0.4	0.6	-1	0.00635371	0.993646	1	0.965944	0.0340557	-1
99	MOL001810	FALSE	FALSE	FALSE	255 255 255 255	FALSE	banlangen	3.537	363.368	3	4	1	6	0	0.192	-1	0.0202703	0.97973	1	1	0	1	1	0	1	0.6	0.4	1	0.529412	0.470588	1	0.529412	0.470588	-1	0.460081	0.539919	1	0.981374	0.0186263	1	0.652174	0.347826	-1	0.00635371	0.993646	1	0.965944	0.0340557	-1
100	MOL001811	FALSE	FALSE	FALSE	255 255 255 255	FALSE	banlangen	1.574	129.18	0	2	1	1	1	0.402	-1	0	1	-1	0	1	1	0.665331	0.334669	1	1	0	-1	0.0374065	0.962594	-1	0.0374065	0.962594	-1	0.472222	0.527778	-1	0.00361011	0.99639	-1	0.00662252	0.993377	-1	0.00635371	0.993646	1	0.965944	0.0340557	-1
101	MOL001812	FALSE	FALSE	FALSE	255 255 255 255	FALSE	banlangen	1.764	149.147	2	2	3	2	0	0.39	-1	0	1	-1	0	1	-1	0	1	1	1	0	-1	0.111111	0.888889	-1	0.111111	0.888889	-1	0.472222	0.527778	-1	0.214286	0.785714	1	0.87013	0.12987	-1	0.00635371	0.993646	1	0.965944	0.0340557	-1
102	MOL001814	FALSE	FALSE	FALSE	255 255 255 255	FALSE	banlangen	2.16	297.305	2	4	2	3	3	0.228	-1	0.0202703	0.97973	1	1	0	-1	0.180926	0.819074	1	1	0	1	0.782609	0.217391	1	0.782609	0.217391	-1	0.460081	0.539919	1	0.555556	0.444444	-1	0.0789474	0.921053	-1	0	1	1	0.965944	0.0340557	-1
103	MOL001820	FALSE	FALSE	FALSE	255 255 255 255	FALSE	banlangen	1.676	299.321	2	4	2	3	4	0.224	-1	0.0202703	0.97973	1	1	0	1	0.665331	0.334669	-1	0.00914634	0.990854	1	0.782609	0.217391	1	0.782609	0.217391	-1	0.472222	0.527778	-1	0.00361011	0.99639	-1	0.00662252	0.993377	-1	0.00635371	0.993646	1	0.965944	0.0340557	-1
104	MOL001821	FALSE	FALSE	FALSE	255 255 255 255	FALSE	banlangen	4.557	292.37	1	4	0	1	10	0.157	-1	0.0202703	0.97973	-1	0	1	-1	0.398559	0.601441	1	1	0	-1	0.0374065	0.962594	-1	0.0374065	0.962594	-1	0.0144792	0.985521	1	0.9	0.1	1	0.882353	0.117647	-1	0.00635371	0.993646	1	0.965944	0.0340557	-1
105	MOL001822	FALSE	FALSE	FALSE	255 255 255 255	FALSE	banlangen	0.736	156.136	1	3	1	1	3	0.353	-1	0	1	-1	0	1	-1	0	1	1	1	0	1	0.782609	0.217391	1	0.782609	0.217391	-1	0.472222	0.527778	1	0.75	0.25	1	0.986577	0.0134228	-1	0	1	1	0.965944	0.0340557	-1
106	MOL001823	FALSE	FALSE	FALSE	255 255 255 255	FALSE	banlangen	0.125	293.272	2	6	4	3	3	0.409	-1	0.0202703	0.97973	-1	0	1	-1	0	1	1	1	0	1	0.986842	0.0131579	1	0.986842	0.0131579	-1	0.472222	0.527778	1	0.666667	0.333333	-1	0.00662252	0.993377	-1	0.00635371	0.993646	1	0.965944	0.0340557	-1
107	MOL001824	FALSE	FALSE	FALSE	255 255 255 255	FALSE	banlangen	-0.135	334.324	2	7	5	3	4	0.428	-1	0	1	-1	0	1	-1	0	1	-1	0.473684	0.526316	1	0.986842	0.0131579	1	0.986842	0.0131579	-1	0.472222	0.527778	1	0.666667	0.333333	1	0.982759	0.0172414	-1	0.00635371	0.993646	1	0.965944	0.0340557	-1
108	MOL001825	FALSE	FALSE	FALSE	255 255 255 255	FALSE	banlangen	1.795	172.183	2	2	2	2	1	0.331	-1	0	1	-1	0	1	-1	0	1	1	1	0	-1	0.111111	0.888889	-1	0.111111	0.888889	-1	0.472222	0.527778	-1	0.214286	0.785714	1	0.87013	0.12987	-1	0.00635371	0.993646	1	0.965944	0.0340557	-1
109	MOL001826	FALSE	FALSE	FALSE	255 255 255 255	FALSE	banlangen	-0.049	295.288	2	6	5	3	3	0.415	-1	0.0202703	0.97973	-1	0	1	-1	0	1	1	1	0	1	0.986842	0.0131579	1	0.986842	0.0131579	-1	0.472222	0.527778	1	0.666667	0.333333	-1	0.00662252	0.993377	-1	0.00635371	0.993646	1	0.965944	0.0340557	-1
110	MOL001827	FALSE	FALSE	FALSE	255 255 255 255	FALSE	banlangen	1.881	133.147	2	1	2	2	0	0.27	-1	0.0202703	0.97973	-1	0	1	-1	0	1	1	1	0	-1	0.111111	0.888889	-1	0.111111	0.888889	-1	0.472222	0.527778	-1	0.214286	0.785714	1	0.978883	0.0211172	-1	0.00635371	0.993646	1	0.965944	0.0340557	1
111	MOL001828	FALSE	FALSE	FALSE	255 255 255 255	FALSE	banlangen	1.819	350.368	1	5	1	4	3	0.196	1	0.996139	0.003861	1	1	0	1	1	0	-1	0.00914634	0.990854	-1	0.0374065	0.962594	-1	0.0374065	0.962594	-1	0.460081	0.539919	1	0.981374	0.0186263	1	0.652174	0.347826	-1	0.00635371	0.993646	1	0.965944	0.0340557	-1
112	MOL001829	FALSE	FALSE	FALSE	255 255 255 255	FALSE	banlangen	0.638	432.378	2	10	6	4	3	0.44	-1	0	1	1	0.767152	0.232848	-1	0	1	-1	0.473684	0.526316	1	0.631579	0.368421	1	0.631579	0.368421	-1	0.472222	0.527778	1	0.666667	0.333333	1	0.982759	0.0172414	-1	0.00635371	0.993646	1	0.965944	0.0340557	-1
113	MOL001830	FALSE	FALSE	FALSE	255 255 255 255	FALSE	banlangen	1.753	222.237	1	4	1	1	4	0.222	-1	0	1	-1	0	1	-1	0	1	1	1	0	-1	0.111111	0.888889	-1	0.111111	0.888889	-1	0.472222	0.527778	1	0.75	0.25	1	0.774194	0.225806	-1	0.471805	0.528195	1	0.965944	0.0340557	-1
114	MOL001831	FALSE	FALSE	FALSE	255 255 255 255	FALSE	banlangen	-0.532	136.111	1	4	2	2	0	0.536	-1	0	1	-1	0	1	1	0.665331	0.334669	1	1	0	-1	0.0374065	0.962594	-1	0.0374065	0.962594	-1	0.472222	0.527778	1	0.75	0.25	-1	0	1	-1	0.00635371	0.993646	1	0.965944	0.0340557	-1
115	MOL001832	FALSE	FALSE	FALSE	255 255 255 255	FALSE	banlangen	-0.354	528.531	2	14	6	3	8	0.59	-1	0.0202703	0.97973	-1	0	1	1	1	0	-1	0.473684	0.526316	1	0.631579	0.368421	1	0.631579	0.368421	-1	0.472222	0.527778	-1	0.00361011	0.99639	1	0.982759	0.0172414	-1	0.00635371	0.993646	1	0.965944	0.0340557	-1
116	MOL001833	FALSE	FALSE	FALSE	255 255 255 255	FALSE	banlangen	1.619	366.391	2	9	3	2	5	0.609	-1	0.0202703	0.97973	-1	0	1	-1	0	1	-1	0.473684	0.526316	1	0.986711	0.013289	1	0.986711	0.013289	-1	0.472222	0.527778	-1	0.00970874	0.990291	1	0.978883	0.0211172	-1	0.00635371	0.993646	1	0.965944	0.0340557	-1
117	MOL001834	FALSE	FALSE	FALSE	255 255 255 255	FALSE	banlangen	0.583	522.542	2	11	6	4	9	0.327	-1	0	1	1	0.767152	0.232848	1	1	0	-1	0.473684	0.526316	1	0.631579	0.368421	1	0.631579	0.368421	-1	0.472222	0.527778	1	0.666667	0.333333	1	0.982759	0.0172414	-1	0.00635371	0.993646	1	0.965944	0.0340557	-1
118	MOL001835	FALSE	FALSE	FALSE	255 255 255 255	FALSE	banlangen	0.646	216.236	1	2	1	3	0	0.239	1	1	0	1	1	0	1	1	0	1	1	0	-1	0.0374065	0.962594	-1	0.0374065	0.962594	-1	0.460081	0.539919	-1	0.00361011	0.99639	-1	0.5	0.5	-1	0.00635371	0.993646	1	0.965944	0.0340557	-1
119	MOL001836	FALSE	FALSE	FALSE	255 255 255 255	FALSE	banlangen	-0.827	236.262	0	6	4	1	5	0.393	-1	0	1	-1	0	1	-1	0	1	1	1	0	1	0.782609	0.217391	1	0.782609	0.217391	-1	0.472222	0.527778	-1	0.00361011	0.99639	-1	0.00662252	0.993377	-1	0.00635371	0.993646	1	0.965944	0.0340557	1
120	MOL001837	FALSE	FALSE	FALSE	255 255 255 255	FALSE	banlangen	1.911	178.185	1	3	1	1	3	0.24	-1	0	1	-1	0	1	-1	0	1	1	1	0	-1	0.111111	0.888889	-1	0.111111	0.888889	-1	0.472222	0.527778	1	0.75	0.25	1	0.986577	0.0134228	-1	0.471805	0.528195	1	0.965944	0.0340557	-1
121	MOL001840	FALSE	FALSE	FALSE	255 255 255 255	FALSE	banlangen	0.583	522.542	2	11	6	4	9	0.327	-1	0	1	1	0.767152	0.232848	1	1	0	-1	0.473684	0.526316	1	0.631579	0.368421	1	0.631579	0.368421	-1	0.472222	0.527778	1	0.666667	0.333333	1	0.982759	0.0172414	-1	0.00635371	0.993646	1	0.965944	0.0340557	-1
122	MOL001841	FALSE	FALSE	FALSE	255 255 255 255	FALSE	banlangen	1.788	175.184	2	2	2	2	2	0.302	-1	0.0202703	0.97973	-1	0	1	-1	0	1	1	1	0	1	0.986842	0.0131579	1	0.986842	0.0131579	-1	0.472222	0.527778	-1	0.214286	0.785714	1	0.978883	0.0211172	-1	0	1	1	0.965944	0.0340557	-1
123	MOL001842	FALSE	FALSE	FALSE	255 255 255 255	FALSE	banlangen	2.184	358.385	2	6	2	4	4	0.222	-1	0	1	1	0.767152	0.232848	-1	0	1	-1	0.00914634	0.990854	-1	0.111111	0.888889	-1	0.111111	0.888889	-1	0.472222	0.527778	-1	0.00361011	0.99639	-1	0.00662252	0.993377	-1	0.00635371	0.993646	1	0.965944	0.0340557	-1
124	MOL001843	FALSE	FALSE	FALSE	255 255 255 255	FALSE	banlangen	1.347	122.121	1	2	1	1	1	0.29	-1	0	1	-1	0	1	-1	0	1	1	1	0	-1	0.111111	0.888889	-1	0.111111	0.888889	-1	0.472222	0.527778	-1	0.214286	0.785714	1	0.87013	0.12987	-1	0.00635371	0.993646	1	0.965944	0.0340557	-1
125	MOL001844	FALSE	FALSE	FALSE	255 255 255 255	FALSE	banlangen	-1.346	684.682	2	16	9	5	12	0.376	-1	0	1	1	0.767152	0.232848	1	1	0	-1	0.473684	0.526316	1	0.631579	0.368421	1	0.631579	0.368421	-1	0.472222	0.527778	1	0.666667	0.333333	1	0.982759	0.0172414	-1	0.00635371	0.993646	1	0.965944	0.0340557	-1
126	MOL001845	FALSE	FALSE	FALSE	255 255 255 255	FALSE	banlangen	2.513	360.401	2	6	3	3	6	0.24	-1	0	1	-1	0	1	-1	0	1	-1	0.00914634	0.990854	-1	0.111111	0.888889	-1	0.111111	0.888889	-1	0.0144792	0.985521	-1	0.0737705	0.92623	-1	0.00662252	0.993377	-1	0.00635371	0.993646	1	0.965944	0.0340557	-1
127	MOL002322	FALSE	FALSE	FALSE	255 255 255 255	FALSE	banlangen	0.018	432.378	2	10	7	4	3	0.455	-1	0	1	1	0.767152	0.232848	-1	0	1	-1	0.473684	0.526316	1	0.631579	0.368421	1	0.631579	0.368421	-1	0.472222	0.527778	-1	0.00361011	0.99639	1	0.982759	0.0172414	-1	0.00635371	0.993646	1	0.965944	0.0340557	-1
128	MOL000017	FALSE	FALSE	FALSE	255 255 255 255	FALSE	daqingye	-2.302	478.494	2	12	5	3	8	0.493	-1	0.0202703	0.97973	-1	0	1	1	1	0	-1	0.473684	0.526316	1	0.631579	0.368421	1	0.631579	0.368421	-1	0.472222	0.527778	-1	0.00361011	0.99639	1	0.982759	0.0172414	-1	0.00635371	0.993646	1	0.965944	0.0340557	-1
129	MOL000125	FALSE	FALSE	FALSE	255 255 255 255	FALSE	daqingye	2.872	136.234	0	0	0	3	0	0	-1	0	1	-1	0	1	-1	0	1	1	1	0	-1	0.0374065	0.962594	-1	0.0374065	0.962594	-1	0.0144792	0.985521	-1	0.0737705	0.92623	-1	0.00662252	0.993377	-1	0.00635371	0.993646	1	0.965944	0.0340557	1
130	MOL001986	FALSE	FALSE	FALSE	255 255 255 255	FALSE	daqingye	7.626	386.654	0	1	1	4	6	0.047	-1	0	1	1	0.767152	0.232848	-1	0	1	-1	0.00914634	0.990854	1	0.986711	0.013289	1	0.986711	0.013289	-1	0.0144792	0.985521	-1	0.0444444	0.955556	-1	0.0227273	0.977273	-1	0.00635371	0.993646	1	0.965944	0.0340557	-1
131	MOL002306	FALSE	FALSE	FALSE	255 255 255 255	FALSE	daqingye	1.968	94.1543	0	0	0	2	0	0	-1	0	1	-1	0	1	-1	0	1	1	1	0	-1	0.0374065	0.962594	-1	0.0374065	0.962594	-1	0.472222	0.527778	-1	0.00361011	0.99639	-1	0.00662252	0.993377	-1	0.00635371	0.993646	1	0.965944	0.0340557	-1
132	MOL002307	FALSE	FALSE	FALSE	255 255 255 255	FALSE	daqingye	7.519	586.842	0	6	3	4	17	0.161	-1	0	1	1	0.767152	0.232848	1	1	0	-1	0.00914634	0.990854	1	0.75	0.25	1	0.75	0.25	-1	0.0144792	0.985521	-1	0.0151515	0.984848	-1	0.0227273	0.977273	-1	0.00635371	0.993646	1	0.965944	0.0340557	-1
133	MOL002308	FALSE	FALSE	FALSE	255 255 255 255	FALSE	daqingye	-0.144	309.295	0	7	4	2	4	0.42	-1	0	1	-1	0	1	-1	0.180926	0.819074	-1	0.473684	0.526316	1	0.986842	0.0131579	1	0.986842	0.0131579	-1	0.472222	0.527778	1	1	0	1	0.982759	0.0172414	1	0.974186	0.0258135	1	0.965944	0.0340557	-1
134	MOL002309	FALSE	FALSE	FALSE	255 255 255 255	FALSE	daqingye	1.876	262.263	2	3	2	4	0	0.249	-1	0.0202703	0.97973	1	1	0	1	0.665331	0.334669	1	1	0	1	0.833333	0.166667	1	0.833333	0.166667	-1	0.460081	0.539919	1	0.75	0.25	-1	0.0789474	0.921053	-1	0.00635371	0.993646	1	0.965944	0.0340557	-1
135	MOL002310	FALSE	FALSE	FALSE	255 255 255 255	FALSE	daqingye	0.109	367.394	0	7	2	3	1	0.295	-1	0	1	-1	0	1	-1	0	1	-1	0.473684	0.526316	1	0.631579	0.368421	1	0.631579	0.368421	-1	0.472222	0.527778	-1	0.00361011	0.99639	1	0.982759	0.0172414	-1	0.00635371	0.993646	-1	0	1	-1
136	MOL002311	FALSE	FALSE	FALSE	255 255 255 255	FALSE	daqingye	4.901	366.364	3	5	2	4	3	0.248	-1	0	1	1	0.767152	0.232848	-1	0.398559	0.601441	-1	0.00914634	0.990854	1	0.631579	0.368421	1	0.631579	0.368421	-1	0.0144792	0.985521	1	0.868421	0.131579	1	0.87013	0.12987	-1	0.00635371	0.993646	1	0.965944	0.0340557	-1
137	MOL002312	FALSE	FALSE	FALSE	255 255 255 255	FALSE	daqingye	-0.71	612.533	2	16	8	4	11	0.431	-1	0	1	1	0.767152	0.232848	1	1	0	-1	0.473684	0.526316	-1	0	1	-1	0	1	-1	0.472222	0.527778	-1	0.15	0.85	1	0.982759	0.0172414	-1	0.00635371	0.993646	1	0.965944	0.0340557	1
138	MOL002313	FALSE	FALSE	FALSE	255 255 255 255	FALSE	daqingye	2.935	1037.19	0	20	8	7	15	0.279	-1	0	1	1	0.767152	0.232848	1	1	0	-1	0.473684	0.526316	1	0.631579	0.368421	1	0.631579	0.368421	-1	0.0144792	0.985521	-1	0.0737705	0.92623	1	0.982759	0.0172414	-1	0.00635371	0.993646	1	0.965944	0.0340557	1
139	MOL002314	FALSE	FALSE	FALSE	255 255 255 255	FALSE	daqingye	5.565	714.925	0	10	4	5	9	0.2	-1	0	1	1	0.767152	0.232848	1	1	0	-1	0.473684	0.526316	1	0.75	0.25	1	0.75	0.25	-1	0.0144792	0.985521	-1	0.0151515	0.984848	1	0.982759	0.0172414	-1	0.00635371	0.993646	1	0.965944	0.0340557	1
140	MOL002315	FALSE	FALSE	FALSE	255 255 255 255	FALSE	daqingye	-2.504	1351.43	0	31	16	11	16	0.372	-1	0	1	1	0.767152	0.232848	1	1	0	-1	0.473684	0.526316	1	0.631579	0.368421	1	0.631579	0.368421	-1	0.472222	0.527778	1	1	0	1	0.982759	0.0172414	1	0.974186	0.0258135	1	0.965944	0.0340557	1
141	MOL002316	FALSE	FALSE	FALSE	255 255 255 255	FALSE	daqingye	5.612	470.684	0	4	2	5	2	0.141	-1	0	1	1	0.767152	0.232848	-1	0.398559	0.601441	1	0.6	0.4	1	0.529412	0.470588	1	0.529412	0.470588	-1	0.0144792	0.985521	1	1	0	-1	0.4	0.6	1	0.974186	0.0258135	1	0.965944	0.0340557	-1
142	MOL002317	FALSE	FALSE	FALSE	255 255 255 255	FALSE	daqingye	0.713	137.136	1	3	2	1	1	0.439	-1	0.0202703	0.97973	-1	0	1	-1	0	1	1	1	0	1	0.986842	0.0131579	1	0.986842	0.0131579	-1	0.472222	0.527778	1	0.75	0.25	1	0.978883	0.0211172	-1	0	1	1	0.965944	0.0340557	-1
143	MOL002318	FALSE	FALSE	FALSE	255 255 255 255	FALSE	daqingye	0.058	448.468	2	11	6	3	7	0.539	-1	0.0202703	0.97973	-1	0	1	-1	0	1	-1	0.473684	0.526316	1	0.631579	0.368421	1	0.631579	0.368421	-1	0.472222	0.527778	-1	0.00361011	0.99639	1	0.982759	0.0172414	-1	0.00635371	0.993646	1	0.965944	0.0340557	-1
144	MOL002319	FALSE	FALSE	FALSE	255 255 255 255	FALSE	daqingye	0.002	462.403	2	11	7	4	4	0.438	-1	0	1	1	0.767152	0.232848	-1	0	1	-1	0.473684	0.526316	1	0.631579	0.368421	1	0.631579	0.368421	-1	0.472222	0.527778	-1	0.00361011	0.99639	1	0.982759	0.0172414	-1	0.00635371	0.993646	1	0.965944	0.0340557	-1
145	MOL002320	FALSE	FALSE	FALSE	255 255 255 255	FALSE	daqingye	8.084	414.707	0	1	1	4	6	0.042	-1	0	1	1	0.767152	0.232848	-1	0	1	-1	0.00914634	0.990854	1	0.986711	0.013289	1	0.986711	0.013289	-1	0.0144792	0.985521	-1	0.0444444	0.955556	-1	0.4	0.6	-1	0.00635371	0.993646	1	0.965944	0.0340557	-1
146	MOL002321	FALSE	FALSE	FALSE	255 255 255 255	FALSE	daqingye	-0.754	129.114	0	3	2	1	1	0.524	-1	0	1	-1	0	1	-1	0.180926	0.819074	1	1	0	1	0.986842	0.0131579	1	0.986842	0.0131579	-1	0.472222	0.527778	1	1	0	-1	0.00662252	0.993377	1	0.974186	0.0258135	1	0.965944	0.0340557	-1
147	MOL002323	FALSE	FALSE	FALSE	255 255 255 255	FALSE	daqingye	-1.881	267.241	2	8	4	3	2	0.539	-1	0	1	-1	0	1	-1	0	1	1	1	0	1	0.986842	0.0131579	1	0.986842	0.0131579	-1	0.472222	0.527778	-1	0.00361011	0.99639	1	0.982759	0.0172414	-1	0.00635371	0.993646	1	0.965944	0.0340557	-1
148	MOL002324	FALSE	FALSE	FALSE	255 255 255 255	FALSE	daqingye	-0.354	528.531	2	14	6	3	8	0.59	-1	0.0202703	0.97973	-1	0	1	1	1	0	-1	0.473684	0.526316	1	0.631579	0.368421	1	0.631579	0.368421	-1	0.472222	0.527778	-1	0.00361011	0.99639	1	0.982759	0.0172414	-1	0.00635371	0.993646	1	0.965944	0.0340557	-1
149	MOL002325	FALSE	FALSE	FALSE	255 255 255 255	FALSE	daqingye	-1.9	439.48	0	13	5	1	9	0.608	-1	0	1	-1	0	1	-1	0	1	-1	0.473684	0.526316	1	0.631579	0.368421	1	0.631579	0.368421	-1	0.472222	0.527778	-1	0.00361011	0.99639	1	0.982759	0.0172414	-1	0.00635371	0.993646	1	0.965944	0.0340557	-1
150	323	FALSE	FALSE	FALSE	255 255 255 255	FALSE	yizhihao	1.899	146.143	1	2	0	2	0	0.188	-1	0.0202703	0.97973	-1	0	1	-1	0	1	1	1	0	-1	0.0374065	0.962594	-1	0.0374065	0.962594	-1	0.472222	0.527778	-1	0.214286	0.785714	1	0.978883	0.0211172	-1	0.00635371	0.993646	1	0.965944	0.0340557	-1
151	6448	FALSE	FALSE	FALSE	255 255 255 255	FALSE	yizhihao	2.354	196.286	0	2	0	2	2	0.112	-1	0	1	-1	0	1	-1	0	1	1	1	0	-1	0.0374065	0.962594	-1	0.0374065	0.962594	-1	0.0144792	0.985521	-1	0.0737705	0.92623	-1	0.00662252	0.993377	-1	0.00635371	0.993646	1	0.965944	0.0340557	1
152	11230	FALSE	FALSE	FALSE	255 255 255 255	FALSE	yizhihao	2.55	154.249	0	1	1	1	1	0.103	-1	0	1	-1	0	1	-1	0	1	1	1	0	1	0.782609	0.217391	1	0.782609	0.217391	-1	0.0144792	0.985521	-1	0.0902256	0.909774	-1	0	1	-1	0.00635371	0.993646	1	0.965944	0.0340557	1
153	14896	FALSE	FALSE	FALSE	255 255 255 255	FALSE	yizhihao	2.926	136.234	0	0	0	3	0	0	-1	0	1	-1	0	1	-1	0	1	1	1	0	-1	0.0374065	0.962594	-1	0.0374065	0.962594	-1	0.0144792	0.985521	-1	0.0737705	0.92623	-1	0.00662252	0.993377	-1	0.00635371	0.993646	1	0.965944	0.0340557	1
154	17100	FALSE	FALSE	FALSE	255 255 255 255	FALSE	yizhihao	2.415	154.249	0	1	1	1	1	0.102	-1	0	1	-1	0	1	-1	0	1	1	1	0	1	0.782609	0.217391	1	0.782609	0.217391	-1	0.0144792	0.985521	-1	0.0737705	0.92623	-1	0.00662252	0.993377	-1	0.00635371	0.993646	1	0.965944	0.0340557	-1
155	86895	FALSE	FALSE	FALSE	255 255 255 255	FALSE	yizhihao	4.715	202.335	1	0	0	2	1	0	-1	0	1	-1	0	1	-1	0	1	1	1	0	-1	0.0374065	0.962594	-1	0.0374065	0.962594	-1	0.0144792	0.985521	1	0.909278	0.0907216	-1	0.05	0.95	-1	0.00635371	0.993646	1	0.965944	0.0340557	1
156	92231	FALSE	FALSE	FALSE	255 255 255 255	FALSE	yizhihao	3.006	220.35	0	1	1	3	0	0.081	-1	0	1	-1	0	1	-1	0	1	1	1	0	1	0.782609	0.217391	1	0.782609	0.217391	-1	0.0144792	0.985521	-1	0.0737705	0.92623	-1	0.00662252	0.993377	-1	0.00635371	0.993646	1	0.965944	0.0340557	-1
157	111037	FALSE	FALSE	FALSE	255 255 255 255	FALSE	yizhihao	2.794	196.286	0	2	0	1	3	0.108	-1	0	1	-1	0	1	-1	0	1	1	1	0	-1	0.0374065	0.962594	-1	0.0374065	0.962594	-1	0.0144792	0.985521	-1	0.0737705	0.92623	-1	0.00662252	0.993377	-1	0.00635371	0.993646	1	0.965944	0.0340557	-1
158	127171	FALSE	FALSE	FALSE	255 255 255 255	FALSE	yizhihao	3.942	234.334	0	2	1	2	2	0.146	-1	0	1	-1	0	1	-1	0.398559	0.601441	1	1	0	1	0.6	0.4	1	0.6	0.4	-1	0.0144792	0.985521	1	1	0	-1	0.0227273	0.977273	1	0.974186	0.0258135	1	0.965944	0.0340557	-1
159	132264	FALSE	FALSE	FALSE	255 255 255 255	FALSE	yizhihao	2.689	234.291	0	3	1	2	2	0.223	-1	0	1	-1	0	1	-1	0	1	1	1	0	1	0.782609	0.217391	1	0.782609	0.217391	-1	0.0144792	0.985521	1	1	0	-1	0.00662252	0.993377	1	0.974186	0.0258135	1	0.965944	0.0340557	-1
160	160799	FALSE	FALSE	FALSE	255 255 255 255	FALSE	yizhihao	3.778	222.366	0	1	1	2	1	0.077	-1	0	1	-1	0	1	-1	0	1	1	1	0	1	0.6	0.4	1	0.6	0.4	-1	0.0144792	0.985521	-1	0.0444444	0.955556	-1	0.00662252	0.993377	-1	0.00635371	0.993646	1	0.965944	0.0340557	-1
161	160921	FALSE	FALSE	FALSE	255 255 255 255	FALSE	yizhihao	2.603	344.315	2	7	2	3	4	0.276	-1	0	1	-1	0	1	-1	0	1	-1	0.473684	0.526316	-1	0.111111	0.888889	-1	0.111111	0.888889	-1	0.0144792	0.985521	-1	0	1	1	0.87013	0.12987	-1	0.00635371	0.993646	1	0.965944	0.0340557	-1
162	171455	FALSE	FALSE	FALSE	255 255 255 255	FALSE	yizhihao	4.152	222.366	0	1	0	2	1	0.063	-1	0	1	-1	0	1	-1	0	1	1	1	0	-1	0.0374065	0.962594	-1	0.0374065	0.962594	-1	0.0144792	0.985521	1	0.774194	0.225806	-1	0.0227273	0.977273	-1	0.00635371	0.993646	1	0.965944	0.0340557	1
163	171568	FALSE	FALSE	FALSE	255 255 255 255	FALSE	yizhihao	4.137	234.334	0	2	1	2	2	0.145	-1	0	1	-1	0	1	-1	0.398559	0.601441	1	1	0	1	0.6	0.4	1	0.6	0.4	-1	0.0144792	0.985521	1	1	0	-1	0.0227273	0.977273	1	0.974186	0.0258135	1	0.965944	0.0340557	-1
164	440917	FALSE	FALSE	FALSE	255 255 255 255	FALSE	yizhihao	3.502	136.234	0	0	0	1	1	0	-1	0	1	-1	0	1	-1	0.398559	0.601441	1	1	0	-1	0.0374065	0.962594	-1	0.0374065	0.962594	-1	0.0144792	0.985521	-1	0.375	0.625	-1	0.00662252	0.993377	-1	0.00635371	0.993646	1	0.965944	0.0340557	-1
165	442138	FALSE	FALSE	FALSE	255 255 255 255	FALSE	yizhihao	3.109	496.635	0	6	2	7	0	0.194	-1	0	1	1	0.767152	0.232848	1	1	0	1	0.6	0.4	1	0.631579	0.368421	1	0.631579	0.368421	-1	0.0144792	0.985521	-1	0.0737705	0.92623	-1	0.00662252	0.993377	-1	0.00635371	0.993646	1	0.965944	0.0340557	-1
166	442360	FALSE	FALSE	FALSE	255 255 255 255	FALSE	yizhihao	5.336	202.335	1	0	0	1	4	0	-1	0	1	-1	0	1	-1	0.398559	0.601441	1	1	0	-1	0.0374065	0.962594	-1	0.0374065	0.962594	-1	0.0144792	0.985521	-1	0.292683	0.707317	1	0.882353	0.117647	-1	0.00635371	0.993646	1	0.965944	0.0340557	-1
167	522266	FALSE	FALSE	FALSE	255 255 255 255	FALSE	yizhihao	3.006	220.35	0	1	1	3	0	0.081	-1	0	1	-1	0	1	-1	0	1	1	1	0	1	0.782609	0.217391	1	0.782609	0.217391	-1	0.0144792	0.985521	-1	0.0737705	0.92623	-1	0.00662252	0.993377	-1	0.00635371	0.993646	1	0.965944	0.0340557	-1
168	530422	FALSE	FALSE	FALSE	255 255 255 255	FALSE	yizhihao	2.678	136.234	0	0	0	2	0	0	-1	0	1	-1	0	1	-1	0	1	1	1	0	-1	0.0374065	0.962594	-1	0.0374065	0.962594	-1	0.0144792	0.985521	-1	0.0737705	0.92623	-1	0.00662252	0.993377	-1	0.00635371	0.993646	1	0.965944	0.0340557	-1
169	605073	FALSE	FALSE	FALSE	255 255 255 255	FALSE	yizhihao	4.077	204.351	0	0	0	4	0	0	-1	0	1	1	0.767152	0.232848	-1	0	1	1	1	0	-1	0.0374065	0.962594	-1	0.0374065	0.962594	-1	0.0144792	0.985521	1	0.774194	0.225806	-1	0.0227273	0.977273	-1	0.00635371	0.993646	1	0.965944	0.0340557	1
170	1794427	FALSE	FALSE	FALSE	255 255 255 255	FALSE	yizhihao	-0.34	354.309	1	9	6	2	5	0.487	-1	0	1	-1	0	1	-1	0	1	-1	0.473684	0.526316	-1	0.111111	0.888889	-1	0.111111	0.888889	-1	0.472222	0.527778	1	1	0	1	0.982759	0.0172414	1	0.974186	0.0258135	1	0.965944	0.0340557	1
171	3080750	FALSE	FALSE	FALSE	255 255 255 255	FALSE	yizhihao	2.586	374.341	2	8	2	3	5	0.275	-1	0	1	-1	0	1	-1	0	1	-1	0.473684	0.526316	1	0.631579	0.368421	1	0.631579	0.368421	-1	0.0144792	0.985521	-1	0	1	1	0.87013	0.12987	-1	0.00635371	0.993646	1	0.965944	0.0340557	-1
172	3081082	FALSE	FALSE	FALSE	255 255 255 255	FALSE	yizhihao	3.135	248.317	0	3	1	2	2	0.205	-1	0	1	-1	0	1	-1	0	1	1	1	0	1	0.782609	0.217391	1	0.782609	0.217391	-1	0.0144792	0.985521	1	1	0	-1	0.00662252	0.993377	1	0.974186	0.0258135	1	0.965944	0.0340557	-1
173	5280343	FALSE	FALSE	FALSE	255 255 255 255	FALSE	yizhihao	1.63	302.236	2	7	5	3	1	0.473	-1	0	1	-1	0	1	-1	0	1	-1	0.473684	0.526316	-1	0.111111	0.888889	-1	0.111111	0.888889	-1	0.472222	0.527778	-1	0.047619	0.952381	1	0.87013	0.12987	-1	0.00635371	0.993646	1	0.965944	0.0340557	1
174	5280445	FALSE	FALSE	FALSE	255 255 255 255	FALSE	yizhihao	2.168	286.236	2	6	4	3	1	0.415	-1	0	1	-1	0	1	-1	0	1	1	1	0	-1	0.111111	0.888889	-1	0.111111	0.888889	-1	0.472222	0.527778	1	0.555556	0.444444	1	0.87013	0.12987	-1	0.00635371	0.993646	1	0.965944	0.0340557	1
175	5280637	FALSE	FALSE	FALSE	255 255 255 255	FALSE	yizhihao	0.238	448.377	2	11	7	4	4	0.463	-1	0	1	1	0.767152	0.232848	-1	0	1	-1	0.473684	0.526316	1	0.631579	0.368421	1	0.631579	0.368421	-1	0.472222	0.527778	1	0.666667	0.333333	1	0.982759	0.0172414	-1	0.00635371	0.993646	1	0.965944	0.0340557	-1
176	5280805	FALSE	FALSE	FALSE	255 255 255 255	FALSE	yizhihao	-1.158	610.517	2	16	10	5	6	0.484	-1	0	1	1	0.767152	0.232848	1	1	0	-1	0.473684	0.526316	1	0.631579	0.368421	1	0.631579	0.368421	-1	0.472222	0.527778	1	0.666667	0.333333	1	0.982759	0.0172414	-1	0.00635371	0.993646	1	0.965944	0.0340557	-1
177	5280862	FALSE	FALSE	FALSE	255 255 255 255	FALSE	yizhihao	2.098	300.263	2	6	3	3	2	0.341	-1	0	1	-1	0	1	-1	0	1	-1	0	1	-1	0.111111	0.888889	-1	0.111111	0.888889	-1	0.472222	0.527778	1	0.555556	0.444444	1	0.87013	0.12987	-1	0.00635371	0.993646	1	0.965944	0.0340557	1
178	5281608	FALSE	FALSE	FALSE	255 255 255 255	FALSE	yizhihao	2.291	374.341	2	8	2	3	5	0.275	-1	0	1	-1	0	1	-1	0	1	-1	0.473684	0.526316	1	0.631579	0.368421	1	0.631579	0.368421	-1	0.472222	0.527778	-1	0	1	1	0.87013	0.12987	-1	0.00635371	0.993646	1	0.965944	0.0340557	-1
179	5315263	FALSE	FALSE	FALSE	255 255 255 255	FALSE	yizhihao	2.291	374.341	2	8	2	3	5	0.275	-1	0	1	-1	0	1	-1	0	1	-1	0.473684	0.526316	1	0.631579	0.368421	1	0.631579	0.368421	-1	0.472222	0.527778	-1	0	1	1	0.87013	0.12987	-1	0.00635371	0.993646	1	0.965944	0.0340557	-1
180	5318734	FALSE	FALSE	FALSE	255 255 255 255	FALSE	yizhihao	3.927	222.366	0	1	1	2	0	0.073	-1	0	1	-1	0	1	-1	0.398559	0.601441	1	1	0	1	0.6	0.4	1	0.6	0.4	-1	0.0144792	0.985521	-1	0.0444444	0.955556	-1	0.00662252	0.993377	-1	0.00635371	0.993646	1	0.965944	0.0340557	1
181	5321954	FALSE	FALSE	FALSE	255 255 255 255	FALSE	yizhihao	0.706	446.404	2	10	5	4	5	0.374	-1	0	1	1	0.767152	0.232848	-1	0	1	-1	0.473684	0.526316	1	0.631579	0.368421	1	0.631579	0.368421	-1	0.472222	0.527778	1	0.666667	0.333333	1	0.982759	0.0172414	-1	0.00635371	0.993646	1	0.965944	0.0340557	-1
182	5351234	FALSE	FALSE	FALSE	255 255 255 255	FALSE	yizhihao	2.619	314.289	2	6	2	3	3	0.278	-1	0	1	-1	0	1	-1	0	1	-1	0.00914634	0.990854	-1	0.111111	0.888889	-1	0.111111	0.888889	-1	0.0144792	0.985521	-1	0	1	1	0.87013	0.12987	-1	0.00635371	0.993646	1	0.965944	0.0340557	1
183	5352001	FALSE	FALSE	FALSE	255 255 255 255	FALSE	yizhihao	2.323	314.289	2	6	2	3	3	0.278	-1	0	1	-1	0	1	-1	0	1	-1	0.00914634	0.990854	-1	0.111111	0.888889	-1	0.111111	0.888889	-1	0.0144792	0.985521	-1	0	1	1	0.87013	0.12987	-1	0.00635371	0.993646	1	0.965944	0.0340557	1
184	5368743	FALSE	FALSE	FALSE	255 255 255 255	FALSE	yizhihao	3.608	220.35	0	1	1	3	4	0.077	-1	0	1	-1	0	1	-1	0.398559	0.601441	1	1	0	1	0.782609	0.217391	1	0.782609	0.217391	-1	0.0144792	0.985521	-1	0.0444444	0.955556	-1	0.00662252	0.993377	-1	0.00635371	0.993646	1	0.965944	0.0340557	1
185	6436243	FALSE	FALSE	FALSE	255 255 255 255	FALSE	yizhihao	4.022	232.318	0	2	0	2	0	0.102	-1	0	1	-1	0	1	-1	0	1	1	1	0	-1	0.0374065	0.962594	-1	0.0374065	0.962594	-1	0.0144792	0.985521	1	0.774194	0.225806	-1	0.0227273	0.977273	-1	0.00635371	0.993646	1	0.965944	0.0340557	-1
186	6553874	FALSE	FALSE	FALSE	255 255 255 255	FALSE	yizhihao	2.962	196.286	0	2	0	1	3	0.112	-1	0	1	-1	0	1	-1	0	1	1	1	0	-1	0.0374065	0.962594	-1	0.0374065	0.962594	-1	0.0144792	0.985521	-1	0.0737705	0.92623	-1	0.00662252	0.993377	-1	0.00635371	0.993646	1	0.965944	0.0340557	-1
187	6918391	FALSE	FALSE	FALSE	255 255 255 255	FALSE	yizhihao	4.788	204.351	0	0	0	1	3	0	-1	0	1	-1	0	1	-1	0.398559	0.601441	1	1	0	-1	0.0374065	0.962594	-1	0.0374065	0.962594	-1	0.0144792	0.985521	1	0.774194	0.225806	-1	0.0227273	0.977273	-1	0.00635371	0.993646	1	0.965944	0.0340557	1
188	11095734	FALSE	FALSE	FALSE	255 255 255 255	FALSE	yizhihao	4.222	204.351	0	0	0	3	0	0	-1	0	1	-1	0	1	-1	0	1	1	1	0	-1	0.0374065	0.962594	-1	0.0374065	0.962594	-1	0.0144792	0.985521	1	0.774194	0.225806	-1	0.0227273	0.977273	-1	0.00635371	0.993646	1	0.965944	0.0340557	-1
189	13240187	FALSE	FALSE	FALSE	255 255 255 255	FALSE	yizhihao	3.519	220.35	0	1	0	3	0	0.049	-1	0	1	-1	0	1	-1	0	1	1	1	0	-1	0.0374065	0.962594	-1	0.0374065	0.962594	-1	0.0144792	0.985521	-1	0.375	0.625	-1	0.00662252	0.993377	-1	0.00635371	0.993646	1	0.965944	0.0340557	-1
190	16211192	FALSE	FALSE	FALSE	255 255 255 255	FALSE	yizhihao	3.081	220.35	0	1	0	4	0	0.053	-1	0	1	1	0.767152	0.232848	-1	0	1	1	1	0	-1	0.0374065	0.962594	-1	0.0374065	0.962594	-1	0.0144792	0.985521	-1	0.0737705	0.92623	-1	0.00662252	0.993377	-1	0.00635371	0.993646	1	0.965944	0.0340557	-1
191	23619656	FALSE	FALSE	FALSE	255 255 255 255	FALSE	yizhihao	2.962	196.286	0	2	0	1	3	0.112	-1	0	1	-1	0	1	-1	0	1	1	1	0	-1	0.0374065	0.962594	-1	0.0374065	0.962594	-1	0.0144792	0.985521	-1	0.0737705	0.92623	-1	0.00662252	0.993377	-1	0.00635371	0.993646	1	0.965944	0.0340557	-1
192	56930612	FALSE	FALSE	FALSE	255 255 255 255	FALSE	yizhihao	3.323	259.343	1	3	0	2	3	0.134	-1	0	1	-1	0	1	-1	0	1	1	1	0	-1	0.0374065	0.962594	-1	0.0374065	0.962594	-1	0.0144792	0.985521	-1	0.375	0.625	-1	0.00662252	0.993377	-1	0.00635371	0.993646	1	0.965944	0.0340557	-1
193	56930753	FALSE	FALSE	FALSE	255 255 255 255	FALSE	yizhihao	2.051	247.333	1	3	1	2	3	0.183	-1	0	1	-1	0	1	-1	0	1	1	1	0	1	0.782609	0.217391	1	0.782609	0.217391	-1	0.472222	0.527778	-1	0.00361011	0.99639	-1	0.00662252	0.993377	-1	0.00635371	0.993646	1	0.965944	0.0340557	-1
194	56930754	FALSE	FALSE	FALSE	255 255 255 255	FALSE	yizhihao	2.863	231.333	1	2	1	2	2	0.125	-1	0	1	-1	0	1	-1	0	1	1	1	0	1	0.782609	0.217391	1	0.782609	0.217391	-1	0.0144792	0.985521	-1	0.0737705	0.92623	-1	0.00662252	0.993377	-1	0.00635371	0.993646	1	0.965944	0.0340557	-1
195	56930755	FALSE	FALSE	FALSE	255 255 255 255	FALSE	yizhihao	1.803	233.306	1	3	1	2	2	0.196	-1	0	1	-1	0	1	-1	0	1	1	1	0	1	0.782609	0.217391	1	0.782609	0.217391	-1	0.472222	0.527778	-1	0.00361011	0.99639	-1	0.00662252	0.993377	-1	0.00635371	0.993646	1	0.965944	0.0340557	-1
196	56930756	FALSE	FALSE	FALSE	255 255 255 255	FALSE	yizhihao	2.088	191.269	1	2	1	2	0	0.155	-1	0	1	-1	0	1	-1	0	1	1	1	0	1	0.782609	0.217391	1	0.782609	0.217391	-1	0.472222	0.527778	-1	0.00361011	0.99639	-1	0.00662252	0.993377	-1	0.00635371	0.993646	1	0.965944	0.0340557	-1
197	56930757	FALSE	FALSE	FALSE	255 255 255 255	FALSE	yizhihao	2.088	191.269	1	2	1	2	0	0.155	-1	0	1	-1	0	1	-1	0	1	1	1	0	1	0.782609	0.217391	1	0.782609	0.217391	-1	0.472222	0.527778	-1	0.00361011	0.99639	-1	0.00662252	0.993377	-1	0.00635371	0.993646	1	0.965944	0.0340557	-1
198	8468	FALSE	FALSE	FALSE	255 255 255 255	FALSE	yizhihao	1.201	168.147	1	4	2	1	2	0.382	-1	0	1	-1	0	1	-1	0	1	1	1	0	-1	0.111111	0.888889	-1	0.111111	0.888889	-1	0.472222	0.527778	1	0.75	0.25	1	0.986577	0.0134228	-1	0	1	1	0.965944	0.0340557	1
199	10748	FALSE	FALSE	FALSE	255 255 255 255	FALSE	yizhihao	1.883	176.169	1	3	0	2	1	0.203	-1	0	1	-1	0	1	-1	0	1	1	1	0	-1	0.0374065	0.962594	-1	0.0374065	0.962594	-1	0.472222	0.527778	1	0.75	0.25	1	0.87013	0.12987	-1	0.00635371	0.993646	1	0.965944	0.0340557	-1
200	5281677	FALSE	FALSE	FALSE	255 255 255 255	FALSE	yizhihao	2.307	344.315	2	7	2	3	4	0.276	-1	0	1	-1	0	1	-1	0	1	-1	0.473684	0.526316	-1	0.111111	0.888889	-1	0.111111	0.888889	-1	0.472222	0.527778	-1	0	1	1	0.87013	0.12987	-1	0.00635371	0.993646	1	0.965944	0.0340557	-1
[truncated: 17 more columns]
